# Supplementary material for: Bidirectional Hypoxic Extracellular Vesicle Signaling Between Müller Glia and Retinal Pigment Epithelium Regulates Retinal Metabolism and Barrier Function
Source: Biology (Basel). 2025 Aug 7;14(8):1014. doi: 10.3390/biology14081014 (PMC12383891; doi:10.3390/biology14081014)
Supplement: Supplementary file 1 [file biology-14-01014-s001.zip]

Archive with 7 entries (6 files):
- biology-3720805-supplementary/
- biology-3720805-supplementary/RMC_DE_analysis.csv
- biology-3720805-supplementary/RMC_EV24_HvsC_over representation analysis.csv
- biology-3720805-supplementary/RMC_EV72_HvsC_over representation analysis.csv
- biology-3720805-supplementary/RPE_DE_analysis.csv
- biology-3720805-supplementary/RPE_EV24_HvsC_over representation analysis.csv
- biology-3720805-supplementary/RPE_EV72_HvsC_over representation analysis.csv
