# Supplementary material for: Bidirectional Hypoxic Extracellular Vesicle Signaling Between Müller Glia and Retinal Pigment Epithelium Regulates Retinal Metabolism and Barrier Function
Source: Biology (Basel). 2025 Aug 7;14(8):1014. doi: 10.3390/biology14081014 (PMC12383891; doi:10.3390/biology14081014)
Supplement: Supplementary file 1 [file biology-14-01014-s001.zip › biology-3720805-supplementary/RMC_DE_analysis.csv]

Uniprot.ID	Protein	Gene.name	Uniprot.Name	Species	EV24_HvsC_log2FoldChange	EV24_HvsC_pvalue	EV24_HvsC_padj	EV72_HvsC_log2FoldChange	EV72_HvsC_pvalue	EV72_HvsC_padj
A0A0G2K2P5	Tight junction protein ZO-1	Tjp1	ZO1	Rattus norvegicus	0.974568378229257	0.169560680894599	0.999521771465619	-0.310848955185071	0.652544533977893	0.997481055521795
A0JPJ7	Obg-like ATPase 1	Ola1	OLA1	Rattus norvegicus	-0.0356879539470489	0.937548940855032	0.999521771465619	-0.272721304341913	0.551610785633817	0.997481055521795
A0JPM9	Eukaryotic translation initiation factor 3 subunit J	Eif3j	EIF3J	Rattus norvegicus	-0.0212823553618415	0.972873223169098	0.999521771465619	0.320705566230512	0.601321790792585	0.997481055521795
A1L1J9	Lipase maturation factor 2	Lmf2	LMF2	Rattus norvegicus	-0.52898604623701	0.473570537782079	0.999521771465619	-1.02175592955363	0.230530753334904	0.997481055521795
A2RRU1	Glycogen [starch] synthase, muscle	Gys1	GYS1	Rattus norvegicus	-0.700861440772552	0.430430365079939	0.999521771465619	0.287785363423863	0.732782426520783	0.997481055521795
A4L9P7	Sister chromatid cohesion protein PDS5 homolog A	Pds5a	PDS5A	Rattus norvegicus	0.0435122464219271	0.956943833939225	0.999521771465619	-0.00768441898009171	0.992213573491381	0.997481055521795
A7VJC2-3	Isoform A2b of Heterogeneous nuclear ribonucleoproteins A2/B1	Hnrnpa2b1	ROA2	Rattus norvegicus	0.0299235519789977	0.877289862204319	0.999521771465619	0.190282737358407	0.331697489556299	0.997481055521795
B0BN18	Prefoldin subunit 2	Pfdn2	PFD2	Rattus norvegicus	0.252972537449234	0.71857432771099	0.999521771465619	-0.0856494153993989	0.897807469067988	0.997481055521795
B0BN56	28S ribosomal protein S31, mitochondrial	Mrps31	RT31	Rattus norvegicus	-0.00504236868900436	0.997622481759642	0.999521771465619	-0.711291991249874	0.554339860907967	0.997481055521795
B0BN85	Protein SGT1 homolog	Sugt1	SGT1	Rattus norvegicus	-0.0673797412867843	0.933097047015892	0.999521771465619	0.23106483547765	0.756081043009133	0.997481055521795
B0BN93	26S proteasome non-ATPase regulatory subunit 13	Psmd13	PSD13	Rattus norvegicus	0.21731459975511	0.655873388411162	0.999521771465619	0.0817510017146445	0.872536612358751	0.997481055521795
B0BNA5	Coactosin-like protein	Cotl1	COTL1	Rattus norvegicus	-0.246316964170158	0.301655502289136	0.999521771465619	-0.217838279139505	0.367072818361114	0.997481055521795
B0BNA7	Eukaryotic translation initiation factor 3 subunit I	Eif3i	EIF3I	Rattus norvegicus	0.297904337381027	0.641815502969111	0.999521771465619	0.304769648778413	0.640107886927117	0.997481055521795
B0BNF1	Septin-8	Septin8	SEPT8	Rattus norvegicus	0.0147942982328525	0.977037402777932	0.999521771465619	-0.382272499880729	0.475902766192569	0.997481055521795
B0LT89	Serine/threonine-protein kinase 24	Stk24	STK24	Rattus norvegicus	-0.30259779176946	0.664996892498544	0.999521771465619	-0.0554286306267518	0.934898718528087	0.997481055521795
B1WC61	Complex I assembly factor ACAD9, mitochondrial	Acad9	ACAD9	Rattus norvegicus	-1.04381544831361	0.282477628217062	0.999521771465619	-1.10592377364439	0.224067926827941	0.997481055521795
B2GUZ5	F-actin-capping protein subunit alpha-1	Capza1	CAZA1	Rattus norvegicus	-0.220862857161776	0.657922824100436	0.999521771465619	0.373418695703097	0.460325559315318	0.997481055521795
B2GV06	Succinyl-CoA:3-ketoacid coenzyme A transferase 1, mitochondrial	Oxct1	SCOT1	Rattus norvegicus	-0.578858161895026	0.449150171490871	0.999521771465619	-0.524420119010209	0.481071689539905	0.997481055521795
B2RYG6	Ubiquitin thioesterase OTUB1	Otub1	OTUB1	Rattus norvegicus	0.128868285725001	0.729759347997837	0.999521771465619	-0.303954968663514	0.40274064878504	0.997481055521795
B2RZ78	Vacuolar protein sorting-associated protein 29	Vps29	VPS29	Rattus norvegicus	-0.744419792474614	0.282310766630692	0.999521771465619	-0.0574043201320855	0.930950615545112	0.997481055521795
B3GNI6-3	Isoform 3 of Septin-11	Septin11	SEP11	Rattus norvegicus	0.138058713478119	0.665022087285707	0.999521771465619	-0.0279116039886379	0.932312258318733	0.997481055521795
B4F7E8	Protein Niban 2	Niban2	NIBA2	Rattus norvegicus	-0.244811155656673	0.690064384165235	0.999521771465619	0.0784692093207186	0.89173061113215	0.997481055521795
B5DF91	ELAV-like protein 1	Elavl1	ELAV1	Rattus norvegicus	-0.696359957265704	0.277792988683535	0.999521771465619	0.386094995147164	0.545211292870798	0.997481055521795
B5DFC8	Eukaryotic translation initiation factor 3 subunit C	Eif3c	EIF3C	Rattus norvegicus	0.0990889878327455	0.831969155457102	0.999521771465619	-0.0817698261467484	0.871888825606307	0.997481055521795
B5DFN2	S-adenosylhomocysteine hydrolase-like protein 1	Ahcyl1	SAHH2	Rattus norvegicus	0.408793455457603	0.712966195807253	0.999521771465619	0.763768231978983	0.465866755773846	0.997481055521795
C9WPN6	Eukaryotic translation initiation factor 2 subunit 3, Y-linked	Eif2s3y	IF2H	Rattus norvegicus	-0.316751743009425	0.443603377888972	0.999521771465619	-0.285137598864842	0.505131150222817	0.997481055521795
D3ZAF6	ATP synthase subunit f, mitochondrial	Atp5mf	ATPK	Rattus norvegicus	-0.0790637953707683	0.894172077580254	0.999521771465619	0.0173783559404497	0.97703393836704	0.997481055521795
D3ZBN0	Histone H1.5	H1-5	H15	Rattus norvegicus	0.174644288256525	0.630149065871057	0.999521771465619	0.208696706960873	0.568949200474615	0.997481055521795
D3ZD32	Chromodomain-helicase-DNA-binding protein 5	Chd5	CHD5	Rattus norvegicus	-0.291425947787106	0.662275697701304	0.999521771465619	0.534197488015254	0.475276601264175	0.997481055521795
D3ZHA0	Filamin-C	Flnc	FLNC	Rattus norvegicus	0.10388808016685	0.747376764586327	0.999521771465619	0.168223925895151	0.605064943801485	0.997481055521795
D3ZHV2	Microtubule-actin cross-linking factor 1	Macf1	MACF1	Rattus norvegicus	0.137090597274213	0.869620633690787	0.999521771465619	-1.24834194657503	0.195498782133257	0.997481055521795
D3ZLZ7	Inosine-5'-monophosphate dehydrogenase 1	Impdh1	IMDH1	Rattus norvegicus	0.53906475159359	0.555178473029591	0.999521771465619	-0.586655153368251	0.500623983599508	0.997481055521795
D3ZMY7	Cytosolic purine 5'-nucleotidase	Nt5c2	5NTC	Rattus norvegicus	0.19003271406565	0.816806181134259	0.999521771465619	-0.159949228540133	0.850771257891513	0.997481055521795
D3ZN95	Host cell factor 1	Hcfc1	HCFC1	Rattus norvegicus	0.124782307573948	0.850636153432813	0.999521771465619	-0.0978952664473416	0.881646114821206	0.997481055521795
D3ZW55	Inosine triphosphate pyrophosphatase	Itpa	ITPA	Rattus norvegicus	-0.475230261917775	0.247042876824366	0.999521771465619	0.163483370212648	0.679903128416157	0.997481055521795
D4A1R8	Copine-1	Cpne1	CPNE1	Rattus norvegicus	0.183229028068959	0.739508759467476	0.999521771465619	-0.839119565592746	0.129531282216401	0.997481055521795
D4A3K5	Histone H1.1	H1-1	H11	Rattus norvegicus	0.84197785879847	0.473104896653602	0.999521771465619	0.305177719920327	0.797276938571747	0.997481055521795
D4ABY2	Coatomer subunit gamma-2	Copg2	COPG2	Rattus norvegicus	-0.317523787328101	0.580745543593882	0.999521771465619	-0.273925227543647	0.631277875441223	0.997481055521795
D4AE41	RNA binding motif protein, X-linked-like-1	Rbmxl1	RMXL1	Rattus norvegicus	0.29650399893231	0.502461880300011	0.999521771465619	-0.0923990983040721	0.830461600025645	0.997481055521795
E9PU28	Inosine-5'-monophosphate dehydrogenase 2	Impdh2	IMDH2	Rattus norvegicus	0.0513106048554702	0.890170625667256	0.999521771465619	-0.336674315489994	0.352319961829515	0.997481055521795
F1LMZ8	26S proteasome non-ATPase regulatory subunit 11	Psmd11	PSD11	Rattus norvegicus	0.177965063368726	0.676044041728017	0.999521771465619	0.249482457015298	0.579962803425942	0.997481055521795
F1LNI5	Protein phosphatase 1G	Ppm1g	PPM1G	Rattus norvegicus	0.922841349646869	0.275092088402605	0.999521771465619	-0.433216219777411	0.560004693580945	0.997481055521795
F1LNJ2	U5 small nuclear ribonucleoprotein 200 kDa helicase	Snrnp200	U520	Rattus norvegicus	0.104772763258369	0.779802187592776	0.999521771465619	-0.665637228163468	0.0786537067048486	0.997481055521795
F1LP90	Misshapen-like kinase 1	Mink1	MINK1	Rattus norvegicus	0.826238407857801	0.410124032327548	0.999521771465619	-0.264290217592794	0.768787496582733	0.997481055521795
F1LQ48	Heterogeneous nuclear ribonucleoprotein L	Hnrnpl	HNRPL	Rattus norvegicus	-0.45978389413671	0.169322385808927	0.999521771465619	0.188612310402361	0.561893264296878	0.997481055521795
F1LR10	LIM domain and actin-binding protein 1	Lima1	LIMA1	Rattus norvegicus	0.133709308592336	0.7012124695813	0.999521771465619	0.12929883440417	0.695715685508357	0.997481055521795
F1LRS8	CD2-associated protein	Cd2ap	CD2AP	Rattus norvegicus	-0.360029621215824	0.748631572475723	0.999521771465619	-1.68992584196922	0.0887251312574869	0.997481055521795
F1LYQ8	FERM, ARHGEF and pleckstrin domain-containing protein 1	Farp1	FARP1	Rattus norvegicus	0.497618841775886	0.683931632212496	0.999521771465619	0.269578225612914	0.812178882745437	0.997481055521795
F1M775	Protein diaphanous homolog 1	Diaph1	DIAP1	Rattus norvegicus	0.187669662534431	0.799978944866809	0.999521771465619	0.277398313627119	0.701510906231627	0.997481055521795
F1MA98	Nucleoprotein TPR	Tpr	TPR	Rattus norvegicus	-0.0891146374629335	0.886019093166484	0.999521771465619	0.520896680033671	0.385016748345753	0.997481055521795
G3V6S8	Serine/arginine-rich splicing factor 6	Srsf6	SRSF6	Rattus norvegicus	0.218790424965838	0.842760532707144	0.999521771465619	0.314469496579069	0.773358647820861	0.997481055521795
G3V7L1	Utrophin	Utrn	UTRN	Rattus norvegicus	0.0720471655031591	0.919652586886918	0.999521771465619	0.503515522704646	0.440835169599209	0.997481055521795
G3V7W1-2	Isoform 2 of Programmed cell death protein 6	Pdcd6	PDCD6	Rattus norvegicus	0.14178125592953	0.834534014242151	0.999521771465619	0.143337547707892	0.830137412297514	0.997481055521795
G3V928	Prolow-density lipoprotein receptor-related protein 1	Lrp1	LRP1	Rattus norvegicus	0.301860124358973	0.667462442443041	0.999521771465619	-0.252596119685497	0.695489904390991	0.997481055521795
G3V9R8	Heterogeneous nuclear ribonucleoprotein C	Hnrnpc	HNRPC	Rattus norvegicus	0.249348744663877	0.486632299768563	0.999521771465619	0.459674464062399	0.222476739101495	0.997481055521795
G3V9T7	ATPase Get3	Get3	GET3	Rattus norvegicus	-0.403364115988077	0.630123339474658	0.999521771465619	-0.834971623282201	0.407756970608689	0.997481055521795
H1UBN0	Copine-7	Cpne7	CPNE7	Rattus norvegicus	0.431739926313374	0.570201002843045	0.999521771465619	0.536168626969237	0.48011731872772	0.997481055521795
I6L9G5	Reticulocalbin-3	Rcn3	RCN3	Rattus norvegicus	0.0640242627224852	0.93936866663293	0.999521771465619	0.559820177380819	0.512188683864613	0.997481055521795
M0RC99	Ras-related protein Rab-5A	Rab5a	RAB5A	Rattus norvegicus	0.617330494439503	0.455142054172498	0.999521771465619	-0.219517701690505	0.808349074471161	0.997481055521795
O08629	Transcription intermediary factor 1-beta	Trim28	TIF1B	Rattus norvegicus	0.68491034787285	0.0557540373626519	0.999521771465619	-0.0405760833815042	0.907142170658426	0.997481055521795
O08651	D-3-phosphoglycerate dehydrogenase	Phgdh	SERA	Rattus norvegicus	0.031804933852426	0.902324578990961	0.999521771465619	0.211328116439314	0.409663177388657	0.997481055521795
O08815	STE20-like serine/threonine-protein kinase	Slk	SLK	Rattus norvegicus	0.273733554346528	0.733292259586002	0.999521771465619	2.20194226467474	0.0838066079637662	0.997481055521795
O09175	Aminopeptidase B	Rnpep	AMPB	Rattus norvegicus	-0.915831977026225	0.270857614663249	0.999521771465619	-0.518649578763314	0.50612901255539	0.997481055521795
O35094	Mitochondrial import inner membrane translocase subunit TIM44	Timm44	TIM44	Rattus norvegicus	0.7232923644529	0.411754336158869	0.999521771465619	1.05403222571842	0.315735474924819	0.997481055521795
O35142	Coatomer subunit beta'	Copb2	COPB2	Rattus norvegicus	-0.0332841746886719	0.944228078649885	0.999521771465619	-0.65899751126692	0.176317139554134	0.997481055521795
O35217	Multiple inositol polyphosphate phosphatase 1	Minpp1	MINP1	Rattus norvegicus	-0.467195941270082	0.668480627777972	0.999521771465619	-0.174508812084299	0.880752053450844	0.997481055521795
O35244	Peroxiredoxin-6	Prdx6	PRDX6	Rattus norvegicus	0.311718653273229	0.338289295807131	0.999521771465619	0.0137705710603751	0.965888433459954	0.997481055521795
O35264	Platelet-activating factor acetylhydrolase IB subunit alpha2	Pafah1b2	PA1B2	Rattus norvegicus	0.0876705052514387	0.858054585419964	0.999521771465619	-0.162385973238163	0.735215919145366	0.997481055521795
O35303-2	Isoform 2 of Dynamin-1-like protein	Dnm1l	DNM1L	Rattus norvegicus	-0.184301802998443	0.703533886167912	0.999521771465619	0.0339006816603987	0.939956735389404	0.997481055521795
O35509	Ras-related protein Rab-11B	Rab11b	RB11B	Rattus norvegicus	-0.00875190195257016	0.987789835780552	0.999521771465619	0.11373854144188	0.844874137725495	0.997481055521795
O35532	Methylsterol monooxygenase 1	Msmo1	MSMO1	Rattus norvegicus	0.158497616242777	0.864703414698263	0.999521771465619	0.632688721032438	0.577784992912265	0.997481055521795
O35547-2	Isoform Short of Long-chain-fatty-acid--CoA ligase 4	Acsl4	ACSL4	Rattus norvegicus	-1.09192588798294	0.207733201075998	0.999521771465619	-0.869801618785274	0.345696114874089	0.997481055521795
O35567	Bifunctional purine biosynthesis protein ATIC	Atic	PUR9	Rattus norvegicus	-0.251880632647279	0.414413100086912	0.999521771465619	0.116958065178707	0.700314495199937	0.997481055521795
O35760	Isopentenyl-diphosphate Delta-isomerase 1	Idi1	IDI1	Rattus norvegicus	-0.321813412795885	0.537826550223266	0.999521771465619	-0.162544713975533	0.750357269890229	0.997481055521795
O35763	Moesin	Msn	MOES	Rattus norvegicus	0.156949691053969	0.515899382284004	0.999521771465619	-0.0811426084261733	0.736687207896733	0.997481055521795
O35783	Calumenin	Calu	CALU	Rattus norvegicus	0.184914396596388	0.498315436057361	0.999521771465619	0.15510473798751	0.574599150295036	0.997481055521795
O35796	Complement component 1 Q subcomponent-binding protein, mitochondrial	C1qbp	C1QBP	Rattus norvegicus	0.451978274511496	0.414616501407608	0.999521771465619	0.186824348908269	0.711015185967921	0.997481055521795
O35814	Stress-induced-phosphoprotein 1	Stip1	STIP1	Rattus norvegicus	-0.101285356159236	0.730203261806736	0.999521771465619	-0.0721298844340096	0.806489352829588	0.997481055521795
O35821	Myb-binding protein 1A	Mybbp1a	MBB1A	Rattus norvegicus	0.0730775237849422	0.837160015352943	0.999521771465619	0.350788681498921	0.341041963073441	0.997481055521795
O35964	Endophilin-A2	Sh3gl1	SH3G1	Rattus norvegicus	0.262998469770661	0.764668406538993	0.999521771465619	0.139058027146769	0.86635123540074	0.997481055521795
O35987	NSFL1 cofactor p47	Nsfl1c	NSF1C	Rattus norvegicus	-0.0108291042643797	0.979075694115563	0.999521771465619	0.452691774787747	0.276145032947092	0.997481055521795
O54747	DNA polymerase delta catalytic subunit	Pold1	DPOD1	Rattus norvegicus	0.859442418090387	0.379008405879824	0.999521771465619	-0.302364932924068	0.747243463178976	0.997481055521795
O54753	17-beta-hydroxysteroid dehydrogenase type 6	Hsd17b6	H17B6	Rattus norvegicus	0.284653621498614	0.740555933099296	0.999521771465619	-1.32588111712691	0.25642021751731	0.997481055521795
O54975	Xaa-Pro aminopeptidase 1	Xpnpep1	XPP1	Rattus norvegicus	0.0855776608714302	0.901771307693134	0.999521771465619	0.303901085585969	0.690529017935775	0.997481055521795
O55012-2	Isoform 2 of Phosphatidylinositol-binding clathrin assembly protein	Picalm	PICAL	Rattus norvegicus	-0.282402207984348	0.737587391152689	0.999521771465619	-0.144532643676809	0.875088142289397	0.997481055521795
O55096	Dipeptidyl peptidase 3	Dpp3	DPP3	Rattus norvegicus	0.455447586305976	0.427226967205265	0.999521771465619	-0.496037630807643	0.365512219105925	0.997481055521795
O70196	Prolyl endopeptidase	Prep	PPCE	Rattus norvegicus	-0.233497395978547	0.737183464314507	0.999521771465619	-0.324820653114507	0.629655433745998	0.997481055521795
O70199	UDP-glucose 6-dehydrogenase	Ugdh	UGDH	Rattus norvegicus	-0.0970857669765801	0.744650072466249	0.999521771465619	0.0769055977732555	0.800761608171037	0.997481055521795
O70351	3-hydroxyacyl-CoA dehydrogenase type-2	Hsd17b10	HCD2	Rattus norvegicus	0.0185433828785888	0.961634595639691	0.999521771465619	-0.179350064284897	0.643353624439426	0.997481055521795
O70454	Protein BUD31 homolog	Bud31	BUD31	Rattus norvegicus	-0.737911791058033	0.311682514810606	0.999521771465619	-0.391313753370018	0.604132247618405	0.997481055521795
O70593	Small glutamine-rich tetratricopeptide repeat-containing protein alpha	Sgta	SGTA	Rattus norvegicus	-0.208308060464849	0.756314757185729	0.999521771465619	0.73367454327324	0.283015844981333	0.997481055521795
O88370	Phosphatidylinositol 5-phosphate 4-kinase type-2 gamma	Pip4k2c	PI42C	Rattus norvegicus	-0.246090364956727	0.78348105305563	0.999521771465619	0.290612191299593	0.732965829102068	0.997481055521795
O88453	Scaffold attachment factor B1	Safb	SAFB1	Rattus norvegicus	-0.00820392013103934	0.992842290337039	0.999521771465619	-0.325080746316279	0.748513396188462	0.997481055521795
O88600	Heat shock 70 kDa protein 4	Hspa4	HSP74	Rattus norvegicus	-0.331845184383722	0.183292512766734	0.999521771465619	0.182399447406232	0.472149839181317	0.997481055521795
O88656	Actin-related protein 2/3 complex subunit 1B	Arpc1b	ARC1B	Rattus norvegicus	0.0043582994719794	0.991500694122785	0.999521771465619	0.284643686755383	0.500337099886994	0.997481055521795
O88761	26S proteasome non-ATPase regulatory subunit 1	Psmd1	PSMD1	Rattus norvegicus	0.165719600462033	0.699349302009924	0.999521771465619	-0.629184876598277	0.122897770783288	0.997481055521795
O88767	Parkinson disease protein 7 homolog	Park7	PARK7	Rattus norvegicus	-0.246237703665077	0.533557347163049	0.999521771465619	-0.0284390572243054	0.943051356033298	0.997481055521795
O88941	Mannosyl-oligosaccharide glucosidase	Mogs	MOGS	Rattus norvegicus	-0.0934744884124819	0.883058047975031	0.999521771465619	-0.184249590546358	0.752822626492242	0.997481055521795
O88989	Malate dehydrogenase, cytoplasmic	Mdh1	MDHC	Rattus norvegicus	-0.0678193537239227	0.820944802399955	0.999521771465619	0.0737138076380595	0.804432232976608	0.997481055521795
O89046	Coronin-1B	Coro1b	COR1B	Rattus norvegicus	0.227174496663605	0.67402359390459	0.999521771465619	0.17117564380575	0.759163050252684	0.997481055521795
O89049	Thioredoxin reductase 1, cytoplasmic	Txnrd1	TRXR1	Rattus norvegicus	-0.350298688308316	0.511868220076203	0.999521771465619	-0.034748071377842	0.946948702761358	0.997481055521795
P00388	NADPH--cytochrome P450 reductase	Por	NCPR	Rattus norvegicus	-0.0558896857491154	0.911073737071656	0.999521771465619	-0.0985084112987664	0.853598935363443	0.997481055521795
P00507	Aspartate aminotransferase, mitochondrial	Got2	AATM	Rattus norvegicus	0.0909488123209671	0.698368859729673	0.999521771465619	0.0483204623770792	0.836532614833342	0.997481055521795
P00787	Cathepsin B	Ctsb	CATB	Rattus norvegicus	-0.103602786108729	0.82895817358977	0.999521771465619	0.195959177597869	0.706439433411977	0.997481055521795
P01041	Cystatin-B	Cstb	CYTB	Rattus norvegicus	-0.134797199477203	0.880392986258694	0.999521771465619	-0.0241832801042168	0.979218821378664	0.997481055521795
P02262	Histone H2A type 1		H2A1	Rattus norvegicus	-0.0386947285490531	0.952952124544691	0.999521771465619	0.212482931081344	0.745937491122467	0.997481055521795
P02401	60S acidic ribosomal protein P2	Rplp2	RLA2	Rattus norvegicus	-0.103307974453511	0.682529962360247	0.999521771465619	0.106186468414593	0.673615988016612	0.997481055521795
P02454	Collagen alpha-1(I) chain	Col1a1	CO1A1	Rattus norvegicus	1.00748782804599	0.121437282511344	0.999521771465619	1.14790628969496	0.0757980596681102	0.997481055521795
P02466	Collagen alpha-2(I) chain	Col1a2	CO1A2	Rattus norvegicus	0.314587326709122	0.700032331733309	0.999521771465619	-0.677297143877369	0.396652864704734	0.997481055521795
P02770	Albumin	Alb	ALBU	Rattus norvegicus	-0.387575677883479	0.668589088108203	0.999521771465619	-0.554802422539722	0.515893168703997	0.997481055521795
P04182	Ornithine aminotransferase, mitochondrial	Oat	OAT	Rattus norvegicus	-0.174370393393668	0.471131214139743	0.999521771465619	-0.323509185939203	0.193156709950635	0.997481055521795
P04256	Heterogeneous nuclear ribonucleoprotein A1	Hnrnpa1	ROA1	Rattus norvegicus	0.0838114729684875	0.764152332475197	0.999521771465619	0.0937895431180212	0.739060538918174	0.997481055521795
P04550	Parathymosin	Ptms	PTMS	Rattus norvegicus	0.881571370803612	0.290558290349668	0.999521771465619	1.6621544134317	0.05102369479145	0.997481055521795
P04636	Malate dehydrogenase, mitochondrial	Mdh2	MDHM	Rattus norvegicus	-0.0561020414014838	0.757767212791651	0.999521771465619	0.0789022730254174	0.662248734881316	0.997481055521795
P04642	L-lactate dehydrogenase A chain	Ldha	LDHA	Rattus norvegicus	-0.117263970076537	0.710520293782801	0.999521771465619	-0.0759413363722501	0.809934262502401	0.997481055521795
P04644	40S ribosomal protein S17	Rps17	RS17	Rattus norvegicus	-0.100043230518569	0.723379831007059	0.999521771465619	0.0972474104862826	0.733573434352548	0.997481055521795
P04646	60S ribosomal protein L35a	Rpl35a	RL35A	Rattus norvegicus	-0.427281413875259	0.463065008738868	0.999521771465619	0.45038209029106	0.433605907028455	0.997481055521795
P04692-3	Isoform 3 of Tropomyosin alpha-1 chain	Tpm1	TPM1	Rattus norvegicus	0.149869007743978	0.579174628517368	0.999521771465619	0.0555678111795208	0.839140273766286	0.997481055521795
P04692-5	Isoform 5 of Tropomyosin alpha-1 chain	Tpm1	TPM1	Rattus norvegicus	0.202719271124971	0.549968889857283	0.999521771465619	0.0427769824616777	0.899009239351805	0.997481055521795
P04764	Alpha-enolase	Eno1	ENOA	Rattus norvegicus	0.00552892101728601	0.97056997617972	0.999521771465619	-0.0893723763891242	0.551753559982369	0.997481055521795
P04785	Protein disulfide-isomerase	P4hb	PDIA1	Rattus norvegicus	0.138222664987062	0.426546174243017	0.999521771465619	-0.0592847931752604	0.741017734383631	0.997481055521795
P04797	Glyceraldehyde-3-phosphate dehydrogenase	Gapdh	G3P	Rattus norvegicus	-0.178959976285945	0.362701023397946	0.999521771465619	-0.150620246417932	0.44253503080756	0.997481055521795
P04897	Guanine nucleotide-binding protein G(i) subunit alpha-2	Gnai2	GNAI2	Rattus norvegicus	0.253758023198386	0.528146894455918	0.999521771465619	0.50207013544439	0.21723215815616	0.997481055521795
P04905	Glutathione S-transferase Mu 1	Gstm1	GSTM1	Rattus norvegicus	0.252991581041963	0.56789868961456	0.999521771465619	0.140205519925176	0.744904632410141	0.997481055521795
P04906	Glutathione S-transferase P	Gstp1	GSTP1	Rattus norvegicus	-0.20596603230989	0.414151294329431	0.999521771465619	-0.0705005557915775	0.777136295047386	0.997481055521795
P04961	Proliferating cell nuclear antigen	Pcna	PCNA	Rattus norvegicus	-0.318548986451403	0.138281856582829	0.999521771465619	0.185027548530416	0.380503523633397	0.997481055521795
P05065	Fructose-bisphosphate aldolase A	Aldoa	ALDOA	Rattus norvegicus	-0.0396297992780296	0.871015964558002	0.999521771465619	-0.0988412422671932	0.685015636169479	0.997481055521795
P05197	Elongation factor 2	Eef2	EF2	Rattus norvegicus	-0.207660847795173	0.127063649841804	0.999521771465619	-0.0472738680307582	0.726746776354413	0.997481055521795
P05369	Farnesyl pyrophosphate synthase	Fdps	FPPS	Rattus norvegicus	0.0592428210135836	0.795076044013157	0.999521771465619	-0.0373646214491199	0.870313488776709	0.997481055521795
P05370	Glucose-6-phosphate 1-dehydrogenase	G6pdx	G6PD	Rattus norvegicus	-0.0922025972514977	0.753780669531176	0.999521771465619	-0.0775677569807344	0.784982575693284	0.997481055521795
P05426	60S ribosomal protein L7	Rpl7	RL7	Rattus norvegicus	-0.245706482057747	0.457813677264344	0.999521771465619	-0.117125546703109	0.713318766981802	0.997481055521795
P05708	Hexokinase-1	Hk1	HXK1	Rattus norvegicus	0.234018524206209	0.633282004772614	0.999521771465619	-0.215690829210967	0.666345615737555	0.997481055521795
P05712	Ras-related protein Rab-2A	Rab2a	RAB2A	Rattus norvegicus	0.747080042809416	0.182947239937197	0.999521771465619	0.0818329348155917	0.880098084528073	0.997481055521795
P05765	40S ribosomal protein S21	Rps21	RS21	Rattus norvegicus	0.0974322093929169	0.883089136808292	0.999521771465619	-0.134526827339829	0.838664718417638	0.997481055521795
P05942	Protein S100-A4	S100a4	S10A4	Rattus norvegicus	0.270215742621568	0.584898662922112	0.999521771465619	0.382979408028539	0.415342031478222	0.997481055521795
P05943	Protein S100-A10	S100a10	S10AA	Rattus norvegicus	0.196006437207025	0.623811449642208	0.999521771465619	0.446059230175688	0.255943141903015	0.997481055521795
P05964	Protein S100-A6	S100a6	S10A6	Rattus norvegicus	2.21840317077047	0.444557036039365	0.999521771465619	5.01889543198407	0.0786091884263238	0.997481055521795
P05982	NAD(P)H dehydrogenase [quinone] 1	Nqo1	NQO1	Rattus norvegicus	-0.0934264186513431	0.895063095859919	0.999521771465619	-0.368063545489638	0.614375949232905	0.997481055521795
P06214	Delta-aminolevulinic acid dehydratase	Alad	HEM2	Rattus norvegicus	0.712345857476529	0.501750879752247	0.999521771465619	-0.634510676071534	0.440249999321949	0.997481055521795
P06685	Sodium/potassium-transporting ATPase subunit alpha-1	Atp1a1	AT1A1	Rattus norvegicus	0.111412476289014	0.709173029685066	0.999521771465619	0.292292605577509	0.336349274108362	0.997481055521795
P06686	Sodium/potassium-transporting ATPase subunit alpha-2	Atp1a2	AT1A2	Rattus norvegicus	0.219105595423714	0.619080670505317	0.999521771465619	0.534767305670818	0.256771570337372	0.997481055521795
P06761	Endoplasmic reticulum chaperone BiP	Hspa5	BIP	Rattus norvegicus	-0.0296434558806274	0.871377461598435	0.999521771465619	-0.0201106007039444	0.913412392487358	0.997481055521795
P07150	Annexin A1	Anxa1	ANXA1	Rattus norvegicus	-0.0579260987152775	0.779530113800268	0.999521771465619	-0.182394515671468	0.37537790131308	0.997481055521795
P07151	Beta-2-microglobulin	B2m	B2MG	Rattus norvegicus	-0.590584819914789	0.569314659977809	0.999521771465619	0.442990939028061	0.61659264359146	0.997481055521795
P07153	Dolichyl-diphosphooligosaccharide--protein glycosyltransferase subunit 1	Rpn1	RPN1	Rattus norvegicus	0.243236375320593	0.461906096460561	0.999521771465619	0.160266991925443	0.628474466013846	0.997481055521795
P07323	Gamma-enolase	Eno2	ENOG	Rattus norvegicus	0.100027158518901	0.747274280111258	0.999521771465619	-0.126329134464342	0.685481397252447	0.997481055521795
P07632	Superoxide dismutase [Cu-Zn]	Sod1	SODC	Rattus norvegicus	0.161164733774832	0.555005195912884	0.999521771465619	0.282214441978299	0.307015440703772	0.997481055521795
P07895	Superoxide dismutase [Mn], mitochondrial	Sod2	SODM	Rattus norvegicus	-0.15658151856789	0.780028544320494	0.999521771465619	-0.293095529036727	0.588496270899237	0.997481055521795
P07943	Aldo-keto reductase family 1 member B1	Akr1b1	ALDR	Rattus norvegicus	0.0930104344612488	0.761289768710977	0.999521771465619	0.302468181581236	0.321029894914785	0.997481055521795
P08010	Glutathione S-transferase Mu 2	Gstm2	GSTM2	Rattus norvegicus	0.197773971161078	0.521732189664832	0.999521771465619	-0.0241107220821872	0.936980852003548	0.997481055521795
P08011	Microsomal glutathione S-transferase 1	Mgst1	MGST1	Rattus norvegicus	0.0330479283522913	0.962572727419049	0.999521771465619	0.0288901604924334	0.967597004158443	0.997481055521795
P08461	Dihydrolipoyllysine-residue acetyltransferase component of pyruvate dehydrogenase complex, mitochondrial	Dlat	ODP2	Rattus norvegicus	0.0297399962742308	0.967265379038685	0.999521771465619	-0.124797874516556	0.872364903861781	0.997481055521795
P08699	Galectin-3	Lgals3	LEG3	Rattus norvegicus	0.26359350210377	0.652263927493451	0.999521771465619	0.385058356439619	0.494560028105554	0.997481055521795
P08753	Guanine nucleotide-binding protein G(i) subunit alpha-3	Gnai3	GNAI3	Rattus norvegicus	1.26999698279625	0.0838269843425618	0.999521771465619	0.25936808462141	0.71367117809179	0.997481055521795
P09034	Argininosuccinate synthase	Ass1	ASSY	Rattus norvegicus	-0.181763163145272	0.825367324434204	0.999521771465619	-0.393610292366406	0.64616165162981	0.997481055521795
P09117	Fructose-bisphosphate aldolase C	Aldoc	ALDOC	Rattus norvegicus	0.126350106186412	0.796909599017896	0.999521771465619	0.144637918632573	0.770482157550267	0.997481055521795
P09330	Ribose-phosphate pyrophosphokinase 2	Prps2	PRPS2	Rattus norvegicus	-0.555044640198405	0.338968444296874	0.999521771465619	-0.451444692851967	0.418113261824946	0.997481055521795
P09456	cAMP-dependent protein kinase type I-alpha regulatory subunit	Prkar1a	KAP0	Rattus norvegicus	-0.0884107848460921	0.792855407952708	0.999521771465619	0.0658850554560028	0.843087134068143	0.997481055521795
P09495	Tropomyosin alpha-4 chain	Tpm4	TPM4	Rattus norvegicus	0.0403326526146085	0.856445312275354	0.999521771465619	0.0597432569460997	0.791126513728713	0.997481055521795
P09527	Ras-related protein Rab-7a	Rab7a	RAB7A	Rattus norvegicus	0.189718831071008	0.530626954414001	0.999521771465619	0.126741380436788	0.680103639616402	0.997481055521795
P09626	Potassium-transporting ATPase alpha chain 1	Atp4a	ATP4A	Rattus norvegicus	0.558916545615727	0.388435120190958	0.999521771465619	0.982477044318586	0.186852279596649	0.997481055521795
P09811	Glycogen phosphorylase, liver form	Pygl	PYGL	Rattus norvegicus	0.365790051963458	0.605290732807721	0.999521771465619	-0.556184042927249	0.482827091018742	0.997481055521795
P09812	Glycogen phosphorylase, muscle form	Pygm	PYGM	Rattus norvegicus	-0.509591122115586	0.483603393949361	0.999521771465619	-0.521042204337931	0.46779280384289	0.997481055521795
P09895	60S ribosomal protein L5	Rpl5	RL5	Rattus norvegicus	-0.347593381801096	0.409944368720155	0.999521771465619	0.0282522866562102	0.946782288268961	0.997481055521795
P0C0S7	Histone H2A.Z	H2az1	H2AZ	Rattus norvegicus	0.405756301437747	0.381333850571017	0.999521771465619	0.550686731857641	0.235289889595993	0.997481055521795
P0C5E3	Palladin (Fragment)	Palld	PALLD	Rattus norvegicus	0.710512435259011	0.40775112819541	0.999521771465619	-0.109832170860818	0.89235946754591	0.997481055521795
P0C5H9	Mesencephalic astrocyte-derived neurotrophic factor	Manf	MANF	Rattus norvegicus	0.0631141426978897	0.910941390811523	0.999521771465619	-0.417401331578234	0.499973878872696	0.997481055521795
P0C927	Ankyrin repeat and SOCS box protein 14	Asb14	ASB14	Rattus norvegicus	0.0382164960768849	0.973090418416873	0.999521771465619	-0.139455602038754	0.914007445859324	0.997481055521795
P0CC09	Histone H2A type 2-A	H2ac18	H2A2A	Rattus norvegicus	-0.056302732633018	0.931645008417193	0.999521771465619	0.174581886353845	0.790266448437037	0.997481055521795
P0DMW0	Heat shock 70 kDa protein 1A	Hspa1a	HS71A	Rattus norvegicus	-0.129252178848175	0.680934202309886	0.999521771465619	-0.00597510782515791	0.984731843716158	0.997481055521795
P0DP30	Calmodulin-2	Calm2	CALM2	Rattus norvegicus	-0.365032718905395	0.175118560725259	0.999521771465619	-0.0213468951168377	0.93478111077391	0.997481055521795
P10111	Peptidyl-prolyl cis-trans isomerase A	Ppia	PPIA	Rattus norvegicus	0.0763354505484749	0.692114505453107	0.999521771465619	0.0533220711887316	0.779934924959834	0.997481055521795
P10361	Cellular tumor antigen p53	Tp53	P53	Rattus norvegicus	0.555429860460541	0.379092448596699	0.999521771465619	0.112272124016572	0.851418127195142	0.997481055521795
P10536	Ras-related protein Rab-1B	Rab1b	RAB1B	Rattus norvegicus	-0.108573835634236	0.767855722326395	0.999521771465619	0.443559687487062	0.23795021829317	0.997481055521795
P10688	1-phosphatidylinositol 4,5-bisphosphate phosphodiesterase delta-1	Plcd1	PLCD1	Rattus norvegicus	0.230019997461645	0.775971990013501	0.999521771465619	0.420964858496128	0.666320640059958	0.997481055521795
P10719	ATP synthase subunit beta, mitochondrial	Atp5f1b	ATPB	Rattus norvegicus	-0.0967290584142222	0.548866818622677	0.999521771465619	0.0564710649494797	0.727112179047935	0.997481055521795
P10760	Adenosylhomocysteinase	Ahcy	SAHH	Rattus norvegicus	-0.469770217409055	0.155172315088076	0.999521771465619	0.081099221007743	0.80631063956226	0.997481055521795
P10824	Guanine nucleotide-binding protein G(i) subunit alpha-1	Gnai1	GNAI1	Rattus norvegicus	0.849746900220194	0.184253177969165	0.999521771465619	0.7414377984116	0.276441005793947	0.997481055521795
P10860	Glutamate dehydrogenase 1, mitochondrial	Glud1	DHE3	Rattus norvegicus	-0.227804808695167	0.466169400904974	0.999521771465619	0.0888619184197817	0.772176387447333	0.997481055521795
P10888	Cytochrome c oxidase subunit 4 isoform 1, mitochondrial	Cox4i1	COX41	Rattus norvegicus	0.38416760243764	0.607712605738236	0.999521771465619	0.370666421026399	0.615123399355371	0.997481055521795
P10960	Prosaposin	Psap	SAP	Rattus norvegicus	0.156691563211672	0.751969378946941	0.999521771465619	0.15545569316379	0.757355536087236	0.997481055521795
P11030	Acyl-CoA-binding protein	Dbi	ACBP	Rattus norvegicus	0.17784642629879	0.504903797937697	0.999521771465619	-0.105184309797321	0.694371804984998	0.997481055521795
P11167	Solute carrier family 2, facilitated glucose transporter member 1	Slc2a1	GTR1	Rattus norvegicus	1.14093223401072	0.24037607295636	0.999521771465619	-0.599374654220405	0.553304848678651	0.997481055521795
P11232	Thioredoxin	Txn	THIO	Rattus norvegicus	-0.083518449371704	0.744178896729745	0.999521771465619	-0.0452418474881906	0.862784394175634	0.997481055521795
P11240	Cytochrome c oxidase subunit 5A, mitochondrial	Cox5a	COX5A	Rattus norvegicus	-0.339531488115125	0.634787827328275	0.999521771465619	-0.204781346871847	0.75354267342553	0.997481055521795
P11250	60S ribosomal protein L34	Rpl34	RL34	Rattus norvegicus	-0.558893000049852	0.590109675219691	0.999521771465619	2.05292509708825	0.150523922205809	0.997481055521795
P11442	Clathrin heavy chain 1	Cltc	CLH1	Rattus norvegicus	-0.150750425115334	0.471070245891973	0.999521771465619	-0.0903135795754508	0.662995908980962	0.997481055521795
P11497-2	Isoform 2 of Acetyl-CoA carboxylase 1	Acaca	ACACA	Rattus norvegicus	0.15409478831366	0.854337175070567	0.999521771465619	0.151394165600967	0.847003265765048	0.997481055521795
P11507-2	Isoform 2 of Sarcoplasmic/endoplasmic reticulum calcium ATPase 2	Atp2a2	AT2A2	Rattus norvegicus	0.224636085795996	0.63349881789177	0.999521771465619	0.434892894970941	0.370798064861926	0.997481055521795
P11598	Protein disulfide-isomerase A3	Pdia3	PDIA3	Rattus norvegicus	-0.0116335288762052	0.941256775484388	0.999521771465619	0.220773866836356	0.160440383558172	0.997481055521795
P11762	Galectin-1	Lgals1	LEG1	Rattus norvegicus	0.144847013388895	0.495535908092938	0.999521771465619	0.367693448003166	0.0869785840697105	0.997481055521795
P11884	Aldehyde dehydrogenase, mitochondrial	Aldh2	ALDH2	Rattus norvegicus	-0.122085784357226	0.606400248942141	0.999521771465619	-0.0959959269867938	0.684950161342394	0.997481055521795
P11915	Sterol carrier protein 2	Scp2	SCP2	Rattus norvegicus	-0.208508303008601	0.797679771656468	0.999521771465619	-0.0475845561139672	0.948590965141022	0.997481055521795
P11980-2	Isoform M2 of Pyruvate kinase PKM	Pkm	KPYM	Rattus norvegicus	-0.0635780002986466	0.714488293138049	0.999521771465619	-0.0371563770390651	0.831058732454682	0.997481055521795
P12001	60S ribosomal protein L18	Rpl18	RL18	Rattus norvegicus	0.149633246444307	0.679111277737922	0.999521771465619	-0.034106107388608	0.925822859009264	0.997481055521795
P12369	cAMP-dependent protein kinase type II-beta regulatory subunit	Prkar2b	KAP3	Rattus norvegicus	-0.452652411820813	0.590580297955745	0.999521771465619	-0.35390540066747	0.670357472871596	0.997481055521795
P12711	Alcohol dehydrogenase class-3	Adh5	ADHX	Rattus norvegicus	0.225082382757999	0.572131167844069	0.999521771465619	0.0671936030419841	0.873044936614857	0.997481055521795
P12749	60S ribosomal protein L26	Rpl26	RL26	Rattus norvegicus	-0.30063595034495	0.685949326274185	0.999521771465619	-0.363834831596421	0.629664122230448	0.997481055521795
P12785	Fatty acid synthase	Fasn	FAS	Rattus norvegicus	0.0035949892803952	0.984088651113301	0.999521771465619	-0.0398033115963671	0.825779655022736	0.997481055521795
P12839	Neurofilament medium polypeptide	Nefm	NFM	Rattus norvegicus	0.575763565709312	0.427260496880351	0.999521771465619	0.181811268733379	0.80119671523772	0.997481055521795
P12928-2	Isoform L-type of Pyruvate kinase PKLR	Pklr	KPYR	Rattus norvegicus	-0.00722851888574889	0.98682008941023	0.999521771465619	0.179868194547783	0.678090041497368	0.997481055521795
P13084	Nucleophosmin	Npm1	NPM	Rattus norvegicus	-0.25431063693503	0.395776779972271	0.999521771465619	-0.0419619011030454	0.890510795005713	0.997481055521795
P13086	Succinate--CoA ligase [ADP/GDP-forming] subunit alpha, mitochondrial	Suclg1	SUCA	Rattus norvegicus	-0.0729940914502413	0.928023366479598	0.999521771465619	-0.0742562043666681	0.916549319192271	0.997481055521795
P13221	Aspartate aminotransferase, cytoplasmic	Got1	AATC	Rattus norvegicus	0.572213134514079	0.317194850279794	0.999521771465619	-0.769702675568804	0.149417061508876	0.997481055521795
P13264-2	Isoform 2 of Glutaminase kidney isoform, mitochondrial	Gls	GLSK	Rattus norvegicus	1.37296947764599	0.109655020874902	0.999521771465619	-0.0458926297505466	0.952102222521499	0.997481055521795
P13383	Nucleolin	Ncl	NUCL	Rattus norvegicus	0.0615867243465211	0.843059951132579	0.999521771465619	-0.0312307811971795	0.919351204913489	0.997481055521795
P13437	3-ketoacyl-CoA thiolase, mitochondrial	Acaa2	THIM	Rattus norvegicus	-0.403880604258389	0.630879773375482	0.999521771465619	-0.393874499084507	0.632859258822146	0.997481055521795
P13471	40S ribosomal protein S14	Rps14	RS14	Rattus norvegicus	-0.121193790065534	0.767443397951398	0.999521771465619	0.00383908197074978	0.992460304960361	0.997481055521795
P13668	Stathmin	Stmn1	STMN1	Rattus norvegicus	0.238998015258335	0.396157655425698	0.999521771465619	-0.0104057485401842	0.970770526007238	0.997481055521795
P13676	Acylamino-acid-releasing enzyme	Apeh	ACPH	Rattus norvegicus	-0.368416790324149	0.565125720108406	0.999521771465619	0.0314857513330086	0.958829563622229	0.997481055521795
P13803	Electron transfer flavoprotein subunit alpha, mitochondrial	Etfa	ETFA	Rattus norvegicus	0.242967192722244	0.570315912714472	0.999521771465619	0.0963886902183236	0.81592474919486	0.997481055521795
P13832	Myosin regulatory light chain RLC-A	Rlc-a	MRLCA	Rattus norvegicus	-0.184497376005586	0.385371134610605	0.999521771465619	-0.122752469060211	0.568155307718191	0.997481055521795
P14408-2	Isoform Cytoplasmic of Fumarate hydratase, mitochondrial	Fh	FUMH	Rattus norvegicus	0.474830553757803	0.537590330740922	0.999521771465619	0.488403772185002	0.529740302022181	0.997481055521795
P14659	Heat shock-related 70 kDa protein 2	Hspa2	HSP72	Rattus norvegicus	0.0303315700638234	0.909328848183174	0.999521771465619	-0.177645150235684	0.510141858957512	0.997481055521795
P14668	Annexin A5	Anxa5	ANXA5	Rattus norvegicus	0.0573477487872011	0.819388247461681	0.999521771465619	-0.147783892567156	0.559096659506572	0.997481055521795
P14669	Annexin A3	Anxa3	ANXA3	Rattus norvegicus	-0.237366556427478	0.771918165285175	0.999521771465619	-0.462028225251456	0.598539439368319	0.997481055521795
P15178	Aspartate--tRNA ligase, cytoplasmic	Dars1	SYDC	Rattus norvegicus	-0.0756672121424599	0.808843355954589	0.999521771465619	-0.17064515982636	0.606009774367458	0.997481055521795
P15205	Microtubule-associated protein 1B	Map1b	MAP1B	Rattus norvegicus	0.385579128435217	0.332354754508211	0.999521771465619	-0.179895192931395	0.661297033976114	0.997481055521795
P15651	Short-chain specific acyl-CoA dehydrogenase, mitochondrial	Acads	ACADS	Rattus norvegicus	0.492036457904979	0.552751308462225	0.999521771465619	0.348699855899818	0.633660152324754	0.997481055521795
P15791-5	Isoform Delta 5 of Calcium/calmodulin-dependent protein kinase type II subunit delta	Camk2d	KCC2D	Rattus norvegicus	0.0151920936019164	0.983034392110218	0.999521771465619	-0.49557277553243	0.496294744799955	0.997481055521795
P15865	Histone H1.4	H1-4	H14	Rattus norvegicus	0.294078069265347	0.420321902975544	0.999521771465619	0.583893927130107	0.117630910695748	0.997481055521795
P15978	Class I histocompatibility antigen, Non-RT1.A alpha-1 chain	RT1-Aw2	HA11	Rattus norvegicus	0.0804975184955311	0.872788471310118	0.999521771465619	0.387196855481994	0.443256403969598	0.997481055521795
P15999	ATP synthase subunit alpha, mitochondrial	Atp5f1a	ATPA	Rattus norvegicus	-0.0679753326383162	0.67967400910996	0.999521771465619	0.0820835152016977	0.620142565175237	0.997481055521795
P16036	Phosphate carrier protein, mitochondrial	Slc25a3	MPCP	Rattus norvegicus	-0.136803565831927	0.724465266544647	0.999521771465619	-0.307444672027038	0.441573664952017	0.997481055521795
P16086	Spectrin alpha chain, non-erythrocytic 1	Sptan1	SPTN1	Rattus norvegicus	-0.0119768917728293	0.961302955566479	0.999521771465619	-0.0852708465848582	0.734044135245495	0.997481055521795
P16290	Phosphoglycerate mutase 2	Pgam2	PGAM2	Rattus norvegicus	1.11350962671001	0.472188507209473	0.999521771465619	1.50223061079223	0.363902036538318	0.997481055521795
P16391	RT1 class I histocompatibility antigen, AA alpha chain		HA12	Rattus norvegicus	0.0247422914704955	0.9547342460049	0.999521771465619	0.215608366769174	0.619014769903017	0.997481055521795
P16409	Myosin light chain 3	Myl3	MYL3	Rattus norvegicus	0.216376277392481	0.660950999393393	0.999521771465619	0.148880932987266	0.763117260341151	0.997481055521795
P16617	Phosphoglycerate kinase 1	Pgk1	PGK1	Rattus norvegicus	0.00887773620757505	0.971106905290942	0.999521771465619	0.034555976654866	0.887883339521932	0.997481055521795
P16638	ATP-citrate synthase	Acly	ACLY	Rattus norvegicus	-0.0508391141886683	0.862225466399191	0.999521771465619	-0.0934263736450971	0.749091541433594	0.997481055521795
P16884	Neurofilament heavy polypeptide	Nefh	NFH	Rattus norvegicus	0.475281021100805	0.502983267507343	0.999521771465619	0.234643566418928	0.751812905860372	0.997481055521795
P16970	ATP-binding cassette sub-family D member 3	Abcd3	ABCD3	Rattus norvegicus	-0.331805403636594	0.664781322205015	0.999521771465619	-0.164835053451138	0.852968554459377	0.997481055521795
P16975	SPARC	Sparc	SPRC	Rattus norvegicus	-0.206416644642063	0.775419434721215	0.999521771465619	0.73875802031543	0.306409319573565	0.997481055521795
P17046	Lysosome-associated membrane glycoprotein 2	Lamp2	LAMP2	Rattus norvegicus	0.77062302889323	0.0782993143646494	0.999521771465619	-0.516614837570848	0.288501109242636	0.997481055521795
P17074	40S ribosomal protein S19	Rps19	RS19	Rattus norvegicus	0.393396395371428	0.395071906785209	0.999521771465619	0.340478588746746	0.476038539405638	0.997481055521795
P17077	60S ribosomal protein L9	Rpl9	RL9	Rattus norvegicus	-0.209716167770492	0.496429051239079	0.999521771465619	-0.0636348917666534	0.841753363945066	0.997481055521795
P17078	60S ribosomal protein L35	Rpl35	RL35	Rattus norvegicus	0.874792155620618	0.457237292811417	0.999521771465619	1.63101598193365	0.245513419796952	0.997481055521795
P17136	Small nuclear ribonucleoprotein-associated protein B	Snrpb	RSMB	Rattus norvegicus	0.0041724896064699	0.99218483363322	0.999521771465619	-0.250164289636215	0.572742168189693	0.997481055521795
P17220	Proteasome subunit alpha type-2	Psma2	PSA2	Rattus norvegicus	-0.236758675522553	0.4033822684658	0.999521771465619	-0.16918458051334	0.543519363126705	0.997481055521795
P17425	Hydroxymethylglutaryl-CoA synthase, cytoplasmic	Hmgcs1	HMCS1	Rattus norvegicus	0.157979508655043	0.793987238902466	0.999521771465619	-0.124272631225342	0.837112851762088	0.997481055521795
P17702	60S ribosomal protein L28	Rpl28	RL28	Rattus norvegicus	-0.869422350741706	0.579026853519069	0.999521771465619	1.09592179271672	0.449842973276469	0.997481055521795
P17764	Acetyl-CoA acetyltransferase, mitochondrial	Acat1	THIL	Rattus norvegicus	-0.28267285287245	0.48976986851363	0.999521771465619	0.269248460752537	0.549610622943447	0.997481055521795
P17955	Nuclear pore glycoprotein p62	Nup62	NUP62	Rattus norvegicus	0.368030670506837	0.666804423022221	0.999521771465619	-1.05969000288449	0.259789447075574	0.997481055521795
P18395	Cold shock domain-containing protein E1	Csde1	CSDE1	Rattus norvegicus	1.14267222158833	0.308529733764829	0.999521771465619	-0.376897613014992	0.647117616354242	0.997481055521795
P18418	Calreticulin	Calr	CALR	Rattus norvegicus	0.0483071769762104	0.774315101912443	0.999521771465619	0.110178681745645	0.509538352999173	0.997481055521795
P18420	Proteasome subunit alpha type-1	Psma1	PSA1	Rattus norvegicus	-0.167184968624843	0.654487101517849	0.999521771465619	0.188149681308204	0.61627209573293	0.997481055521795
P18421	Proteasome subunit beta type-1	Psmb1	PSB1	Rattus norvegicus	-0.770986012669908	0.0920075777321225	0.999521771465619	0.0622434469173695	0.885461924092677	0.997481055521795
P18422	Proteasome subunit alpha type-3	Psma3	PSA3	Rattus norvegicus	-0.0437465304486749	0.933303758690437	0.999521771465619	0.135113787873425	0.806814095243867	0.997481055521795
P18445	60S ribosomal protein L27a	Rpl27a	RL27A	Rattus norvegicus	-0.0629717759561232	0.879794871109329	0.999521771465619	0.399721342278373	0.354027097478209	0.997481055521795
P18484	AP-2 complex subunit alpha-2	Ap2a2	AP2A2	Rattus norvegicus	-0.0588254781755266	0.882917563412976	0.999521771465619	-0.271902310646142	0.507523634847905	0.997481055521795
P18596	Sarcoplasmic/endoplasmic reticulum calcium ATPase 3	Atp2a3	AT2A3	Rattus norvegicus	0.932673070716743	0.289853970295912	0.999521771465619	0.37668277953752	0.630337021278631	0.997481055521795
P18645	UDP-glucose 4-epimerase	Gale	GALE	Rattus norvegicus	-1.41797424658356	0.179024859102861	0.999521771465619	0.160881245031377	0.845430296840972	0.997481055521795
P18666	Myosin regulatory light chain 12B	Myl12b	ML12B	Rattus norvegicus	-0.122790376180181	0.598883499412818	0.999521771465619	0.0287482760655733	0.90221109619094	0.997481055521795
P19139	Casein kinase II subunit alpha	Csnk2a1	CSK21	Rattus norvegicus	0.472698193902225	0.47434517959433	0.999521771465619	-0.662234715629926	0.33813919072764	0.997481055521795
P19234	NADH dehydrogenase [ubiquinone] flavoprotein 2, mitochondrial	Ndufv2	NDUV2	Rattus norvegicus	0.133403614056448	0.84637451793628	0.999521771465619	0.262896175251055	0.69166447205962	0.997481055521795
P19511	ATP synthase F(0) complex subunit B1, mitochondrial	Atp5pb	AT5F1	Rattus norvegicus	-0.119803740153711	0.81127129780751	0.999521771465619	-0.713564305756929	0.196746375547646	0.997481055521795
P19527	Neurofilament light polypeptide	Nefl	NFL	Rattus norvegicus	0.577476507771812	0.415879428426211	0.999521771465619	0.234532301909503	0.74958712548312	0.997481055521795
P19629	L-lactate dehydrogenase C chain	Ldhc	LDHC	Rattus norvegicus	0.306126454553829	0.596981697414873	0.999521771465619	0.696005194204685	0.23377296356174	0.997481055521795
P19804	Nucleoside diphosphate kinase B	Nme2	NDKB	Rattus norvegicus	0.0213096719038418	0.926151049069204	0.999521771465619	0.319384868440324	0.169234715000212	0.997481055521795
P19944	60S acidic ribosomal protein P1	Rplp1	RLA1	Rattus norvegicus	-0.388017580188202	0.421311169387405	0.999521771465619	0.232465887460148	0.624768996703369	0.997481055521795
P19945	60S acidic ribosomal protein P0	Rplp0	RLA0	Rattus norvegicus	0.00716370668874662	0.975044386404142	0.999521771465619	-0.119581993859527	0.604933132693359	0.997481055521795
P20070	NADH-cytochrome b5 reductase 3	Cyb5r3	NB5R3	Rattus norvegicus	0.0387469084727478	0.922492047342981	0.999521771465619	-0.300839894319101	0.423606253911336	0.997481055521795
P20280	60S ribosomal protein L21	Rpl21	RL21	Rattus norvegicus	-0.955856753781907	0.130696343044496	0.999521771465619	0.668710730245616	0.27221153692015	0.997481055521795
P20428	Myogenin	Myog	MYOG	Rattus norvegicus	-0.0413822401302011	0.954687963427693	0.999521771465619	0.0027802452493943	0.996847013710824	0.997481055521795
P20788	Cytochrome b-c1 complex subunit Rieske, mitochondrial	Uqcrfs1	UCRI	Rattus norvegicus	1.00231633796722	0.497616313585506	0.999521771465619	1.6156865169472	0.267583335976521	0.997481055521795
P21263	Nestin	Nes	NEST	Rattus norvegicus	0.421251287738773	0.484701179039955	0.999521771465619	0.434078067770242	0.476142252718079	0.997481055521795
P21396	Amine oxidase [flavin-containing] A	Maoa	AOFA	Rattus norvegicus	1.16152753123388	0.178800269091974	0.999521771465619	-0.135836864360213	0.85905303909475	0.997481055521795
P21531	60S ribosomal protein L3	Rpl3	RL3	Rattus norvegicus	-0.0776080200413975	0.813586625378076	0.999521771465619	-0.105205388715212	0.753115189276091	0.997481055521795
P21533	60S ribosomal protein L6	Rpl6	RL6	Rattus norvegicus	-0.084560163065505	0.78332377967241	0.999521771465619	0.127380339297579	0.680627972742501	0.997481055521795
P21571	ATP synthase-coupling factor 6, mitochondrial	Atp5pf	ATP5J	Rattus norvegicus	0.0123013344860116	0.983381441905688	0.999521771465619	-0.143124740345874	0.806907787882903	0.997481055521795
P21575-7	Isoform 7 of Dynamin-1	Dnm1	DYN1	Rattus norvegicus	0.746480943654307	0.486777971931146	0.999521771465619	0.472264428547328	0.578297812446424	0.997481055521795
P21670	Proteasome subunit alpha type-4	Psma4	PSA4	Rattus norvegicus	-0.116621082351224	0.759325261415989	0.999521771465619	-0.0207914424667751	0.956237287615559	0.997481055521795
P21708	Mitogen-activated protein kinase 3	Mapk3	MK03	Rattus norvegicus	-0.253950053269509	0.733408684692557	0.999521771465619	-0.0344798301989155	0.961979997970361	0.997481055521795
P21818	Stathmin-2	Stmn2	STMN2	Rattus norvegicus	0.401847061197789	0.451058879416874	0.999521771465619	0.487343084476335	0.364210184518636	0.997481055521795
P21913	Succinate dehydrogenase [ubiquinone] iron-sulfur subunit, mitochondrial	Sdhb	SDHB	Rattus norvegicus	-0.472867842159934	0.53059088737983	0.999521771465619	0.0288162654609066	0.970604013421384	0.997481055521795
P22509	rRNA 2'-O-methyltransferase fibrillarin	Fbl	FBRL	Rattus norvegicus	0.150170456521319	0.792949949240915	0.999521771465619	0.459265682358034	0.423653433096393	0.997481055521795
P22734-2	Isoform Soluble of Catechol O-methyltransferase	Comt	COMT	Rattus norvegicus	-0.222590748408648	0.75753523204779	0.999521771465619	-0.187673544567842	0.788649052116297	0.997481055521795
P23358	60S ribosomal protein L12	Rpl12	RL12	Rattus norvegicus	0.319381968697661	0.32696593681957	0.999521771465619	0.192929986919042	0.559569694169836	0.997481055521795
P23514	Coatomer subunit beta	Copb1	COPB	Rattus norvegicus	-0.266785269285931	0.441180851891213	0.999521771465619	0.139024536571273	0.681033212260732	0.997481055521795
P23565	Alpha-internexin	Ina	AINX	Rattus norvegicus	0.452649261413219	0.52402308039463	0.999521771465619	-0.16663351884188	0.816318760282073	0.997481055521795
P23785	Progranulin	Grn	GRN	Rattus norvegicus	-0.232016298649427	0.637849431516061	0.999521771465619	0.460170115505514	0.352805553934859	0.997481055521795
P23928	Alpha-crystallin B chain	Cryab	CRYAB	Rattus norvegicus	0.178036092055371	0.703809823454801	0.999521771465619	0.459148226218746	0.32952476857103	0.997481055521795
P23965	Enoyl-CoA delta isomerase 1, mitochondrial	Eci1	ECI1	Rattus norvegicus	0.0947193217292938	0.897746358662885	0.999521771465619	-0.347009514541688	0.650796255946103	0.997481055521795
P24049	60S ribosomal protein L17	Rpl17	RL17	Rattus norvegicus	-0.000398664293851935	0.999250252639944	0.999521771465619	0.220618430027498	0.603086217044869	0.997481055521795
P24050	40S ribosomal protein S5	Rps5	RS5	Rattus norvegicus	0.254269321038941	0.538240662122776	0.999521771465619	-0.195552001096843	0.665715469047333	0.997481055521795
P24051	40S ribosomal protein S27-like	Rps27l	RS27L	Rattus norvegicus	0.644582562084495	0.376671121559549	0.999521771465619	-0.299142279805162	0.662427227772302	0.997481055521795
P24155	Thimet oligopeptidase	Thop1	THOP1	Rattus norvegicus	0.04879046551802	0.938524589989994	0.999521771465619	0.371190009765168	0.601010857217066	0.997481055521795
P24268	Cathepsin D	Ctsd	CATD	Rattus norvegicus	0.148542928906104	0.830746945558392	0.999521771465619	0.226191072113673	0.749176362991001	0.997481055521795
P24329	Thiosulfate sulfurtransferase	Tst	THTR	Rattus norvegicus	-0.373942105893971	0.58811345775728	0.999521771465619	-0.135748092379532	0.833967827863822	0.997481055521795
P24368	Peptidyl-prolyl cis-trans isomerase B	Ppib	PPIB	Rattus norvegicus	0.145343793830041	0.638710060830103	0.999521771465619	0.31462218780573	0.304453967879232	0.997481055521795
P25113	Phosphoglycerate mutase 1	Pgam1	PGAM1	Rattus norvegicus	-0.204317100785634	0.429520744954361	0.999521771465619	-0.126313713576608	0.627624462118114	0.997481055521795
P25235	Dolichyl-diphosphooligosaccharide--protein glycosyltransferase subunit 2	Rpn2	RPN2	Rattus norvegicus	-0.119076404410469	0.729495527580864	0.999521771465619	-0.0244976926280422	0.946033334000992	0.997481055521795
P26284	Pyruvate dehydrogenase E1 component subunit alpha, somatic form, mitochondrial	Pdha1	ODPA	Rattus norvegicus	0.153668753429384	0.847909837865662	0.999521771465619	0.258924692969458	0.752583712058793	0.997481055521795
P26453-2	Isoform 2 of Basigin	Bsg	BASI	Rattus norvegicus	-0.498582453118047	0.42014117033545	0.999521771465619	-0.262931977275624	0.660407501732225	0.997481055521795
P26772	10 kDa heat shock protein, mitochondrial	Hspe1	CH10	Rattus norvegicus	0.253630319791832	0.345890397303414	0.999521771465619	0.0371986407297188	0.891604700863505	0.997481055521795
P27008	Poly [ADP-ribose] polymerase 1	Parp1	PARP1	Rattus norvegicus	-0.0224999156133238	0.956915856864239	0.999521771465619	0.258215061985436	0.561999903929036	0.997481055521795
P27321	Calpastatin	Cast	ICAL	Rattus norvegicus	0.0377431563496833	0.94345037990637	0.999521771465619	0.11805339125856	0.835891138156437	0.997481055521795
P27605	Hypoxanthine-guanine phosphoribosyltransferase	Hprt1	HPRT	Rattus norvegicus	0.306528649253544	0.442507409695963	0.999521771465619	-0.167360584602467	0.677008005592047	0.997481055521795
P27653	C-1-tetrahydrofolate synthase, cytoplasmic	Mthfd1	C1TC	Rattus norvegicus	-0.000231032886584639	0.999521771465619	0.999521771465619	0.330078724486108	0.390464112543643	0.997481055521795
P27791-2	Isoform 2 of cAMP-dependent protein kinase catalytic subunit alpha	Prkaca	KAPCA	Rattus norvegicus	-0.613943569390101	0.373565305069361	0.999521771465619	-0.0749970016943856	0.902087288264176	0.997481055521795
P27867	Sorbitol dehydrogenase	Sord	DHSO	Rattus norvegicus	0.0323088293108193	0.955094857400105	0.999521771465619	0.217676242888378	0.704491627597019	0.997481055521795
P27881	Hexokinase-2	Hk2	HXK2	Rattus norvegicus	0.863823140049759	0.252474963414589	0.999521771465619	0.021237856965275	0.97823658494202	0.997481055521795
P27952	40S ribosomal protein S2	Rps2	RS2	Rattus norvegicus	-0.0143168163641638	0.961220714192923	0.999521771465619	-0.0752312812516268	0.795717865047244	0.997481055521795
P28023	Dynactin subunit 1	Dctn1	DCTN1	Rattus norvegicus	0.472734814840347	0.367033904969689	0.999521771465619	0.220076997561089	0.658584951931596	0.997481055521795
P28073	Proteasome subunit beta type-6	Psmb6	PSB6	Rattus norvegicus	-0.432136218858052	0.543459080663952	0.999521771465619	0.14033540957128	0.846495029292931	0.997481055521795
P28075	Proteasome subunit beta type-5	Psmb5	PSB5	Rattus norvegicus	0.0455130762841234	0.93266634799407	0.999521771465619	-0.372196395216069	0.506409482467569	0.997481055521795
P28480	T-complex protein 1 subunit alpha	Tcp1	TCPA	Rattus norvegicus	-0.141752123562464	0.517034776313621	0.999521771465619	-0.053553064071272	0.808786154605142	0.997481055521795
P29314	40S ribosomal protein S9	Rps9	RS9	Rattus norvegicus	-0.180369955535557	0.671243658134236	0.999521771465619	0.0649507297152508	0.880401635185153	0.997481055521795
P29315	Ribonuclease inhibitor	Rnh1	RINI	Rattus norvegicus	-0.209486769579921	0.506184873021255	0.999521771465619	0.15645744284773	0.616845170563361	0.997481055521795
P29410-2	Isoform 2 of Adenylate kinase 2, mitochondrial	Ak2	KAD2	Rattus norvegicus	-0.215526048653767	0.700207933310562	0.999521771465619	-0.204236818912432	0.694406534452433	0.997481055521795
P29457	Serpin H1	Serpinh1	SERPH	Rattus norvegicus	-0.270728985527494	0.336257592769248	0.999521771465619	-0.141658695321694	0.613720777792931	0.997481055521795
P30009	Myristoylated alanine-rich C-kinase substrate	Marcks	MARCS	Rattus norvegicus	0.484193920874304	0.416401472731477	0.999521771465619	0.803648634319601	0.189599665681282	0.997481055521795
P30349	Leukotriene A-4 hydrolase	Lta4h	LKHA4	Rattus norvegicus	0.176491739409831	0.691315006000363	0.999521771465619	-0.433230161584291	0.351725754157567	0.997481055521795
P30427	Plectin	Plec	PLEC	Rattus norvegicus	0.060112089963868	0.765876311118904	0.999521771465619	0.112378686935214	0.579257813866005	0.997481055521795
P30427-2	Isoform 2 of Plectin	Plec	PLEC	Rattus norvegicus	0.0593663940510144	0.770473018882093	0.999521771465619	0.112303442642898	0.5826110031452	0.997481055521795
P30427-4	Isoform 4 of Plectin	Plec	PLEC	Rattus norvegicus	0.0632405330380222	0.754122858069332	0.999521771465619	0.10464104795822	0.605654580542366	0.997481055521795
P30835	ATP-dependent 6-phosphofructokinase, liver type	Pfkl	PFKAL	Rattus norvegicus	-0.101661247218068	0.832871158230263	0.999521771465619	-0.00675802101333553	0.98870755136286	0.997481055521795
P30904	Macrophage migration inhibitory factor	Mif	MIF	Rattus norvegicus	0.050480607880636	0.905140229425922	0.999521771465619	0.0272100033846467	0.949814625593616	0.997481055521795
P31000	Vimentin	Vim	VIME	Rattus norvegicus	0.00667217614199969	0.977352148712246	0.999521771465619	-0.0411771079494805	0.860817706434998	0.997481055521795
P31044	Phosphatidylethanolamine-binding protein 1	Pebp1	PEBP1	Rattus norvegicus	0.104561120613043	0.69380057236459	0.999521771465619	0.120562847285085	0.639033006206478	0.997481055521795
P31232	Transgelin	Tagln	TAGL	Rattus norvegicus	-0.146610310532152	0.776284729264615	0.999521771465619	-0.014456001009085	0.977277687535313	0.997481055521795
P31399	ATP synthase subunit d, mitochondrial	Atp5pd	ATP5H	Rattus norvegicus	0.181221428626949	0.777715332364621	0.999521771465619	0.153986205170849	0.797808335400934	0.997481055521795
P31977	Ezrin	Ezr	EZRI	Rattus norvegicus	0.375065223577717	0.175131552198825	0.999521771465619	-0.0254567919909217	0.92654342892016	0.997481055521795
P32089	Tricarboxylate transport protein, mitochondrial	Slc25a1	TXTP	Rattus norvegicus	-0.49812763061355	0.395391247675146	0.999521771465619	-0.0663888066838027	0.909142911614535	0.997481055521795
P32551	Cytochrome b-c1 complex subunit 2, mitochondrial	Uqcrc2	QCR2	Rattus norvegicus	0.00349096326418631	0.995289403585475	0.999521771465619	-0.118446473063701	0.844967315490587	0.997481055521795
P34058	Heat shock protein HSP 90-beta	Hsp90ab1	HS90B	Rattus norvegicus	-0.0309636161620433	0.852769794493371	0.999521771465619	0.0282328943850823	0.866328488899784	0.997481055521795
P34064	Proteasome subunit alpha type-5	Psma5	PSA5	Rattus norvegicus	-0.344709283710825	0.402130197243698	0.999521771465619	0.145782810828691	0.727741208623256	0.997481055521795
P34067	Proteasome subunit beta type-4	Psmb4	PSB4	Rattus norvegicus	0.0226242194765595	0.965048907577148	0.999521771465619	-0.343485888332943	0.507642963650731	0.997481055521795
P34926	Microtubule-associated protein 1A	Map1a	MAP1A	Rattus norvegicus	1.19138851722481	0.12397062122807	0.999521771465619	-0.90714732066167	0.21250326340697	0.997481055521795
P35213-2	Isoform Short of 14-3-3 protein beta/alpha	Ywhab	1433B	Rattus norvegicus	-0.00482718367579583	0.98919511823548	0.999521771465619	-0.158059720271694	0.655800466961921	0.997481055521795
P35280	Ras-related protein Rab-8A	Rab8a	RAB8A	Rattus norvegicus	-0.530709222030388	0.238932531294489	0.999521771465619	0.0276237682956908	0.94965939684761	0.997481055521795
P35281	Ras-related protein Rab-10	Rab10	RAB10	Rattus norvegicus	-0.583333732955161	0.199786730205108	0.999521771465619	-0.0163914093891769	0.970341690332468	0.997481055521795
P35286	Ras-related protein Rab-13	Rab13	RAB13	Rattus norvegicus	-0.946822213709797	0.140645443462781	0.999521771465619	-0.116703291635342	0.838061985793363	0.997481055521795
P35427	60S ribosomal protein L13a	Rpl13a	RL13A	Rattus norvegicus	0.472207810954661	0.406887673018072	0.999521771465619	0.0375211593202554	0.947363391853602	0.997481055521795
P35434	ATP synthase subunit delta, mitochondrial	Atp5f1d	ATPD	Rattus norvegicus	1.39865946835646	0.150613233824098	0.999521771465619	1.48549006001283	0.121101754463617	0.997481055521795
P35435	ATP synthase subunit gamma, mitochondrial	Atp5f1c	ATPG	Rattus norvegicus	-0.0809993283010343	0.88806587759733	0.999521771465619	1.08526214436567	0.0797343111519813	0.997481055521795
P35465	Serine/threonine-protein kinase PAK 1	Pak1	PAK1	Rattus norvegicus	-0.187614953541668	0.787303638871304	0.999521771465619	0.181685715874263	0.812979101603839	0.997481055521795
P35559	Insulin-degrading enzyme	Ide	IDE	Rattus norvegicus	-0.120040442798429	0.84696703819091	0.999521771465619	0.0389762625795149	0.95609693433636	0.997481055521795
P35565	Calnexin	Canx	CALX	Rattus norvegicus	0.126348564305052	0.714537173949291	0.999521771465619	-0.26133356116344	0.446874403498361	0.997481055521795
P35571	Glycerol-3-phosphate dehydrogenase, mitochondrial	Gpd2	GPDM	Rattus norvegicus	0.274063755590092	0.718100479624017	0.999521771465619	-0.840166356519524	0.289924828504852	0.997481055521795
P35704	Peroxiredoxin-2	Prdx2	PRDX2	Rattus norvegicus	0.0590743428758792	0.815097922796764	0.999521771465619	0.00785393194157909	0.975366350249503	0.997481055521795
P36201	Cysteine-rich protein 2	Crip2	CRIP2	Rattus norvegicus	-0.437234860700514	0.384108348490964	0.999521771465619	0.781054195865601	0.115928659213077	0.997481055521795
P36202	PDZ and LIM domain protein 4	Pdlim4	PDLI4	Rattus norvegicus	0.719970780074403	0.56884815141525	0.999521771465619	0.261406945389331	0.80347849274603	0.997481055521795
P36860	Ras-related protein Ral-B	Ralb	RALB	Rattus norvegicus	-0.770618163006964	0.355724376817559	0.999521771465619	-1.9793068976852	0.0639685007175374	0.997481055521795
P36972	Adenine phosphoribosyltransferase	Aprt	APT	Rattus norvegicus	-0.333446775728066	0.343641369146627	0.999521771465619	-0.055507285423762	0.875375360278638	0.997481055521795
P37199	Nuclear pore complex protein Nup155	Nup155	NU155	Rattus norvegicus	0.651017008835175	0.316942220338646	0.999521771465619	-0.222659061211357	0.752320577260891	0.997481055521795
P37397	Calponin-3	Cnn3	CNN3	Rattus norvegicus	-0.653292764806795	0.0834841075469393	0.999521771465619	-0.0207060296481615	0.955737638161481	0.997481055521795
P38650	Cytoplasmic dynein 1 heavy chain 1	Dync1h1	DYHC1	Rattus norvegicus	0.0789251584463259	0.691409987021354	0.999521771465619	0.00535131808781593	0.978375246687423	0.997481055521795
P38652	Phosphoglucomutase-1	Pgm1	PGM1	Rattus norvegicus	0.334820237710281	0.50179680110448	0.999521771465619	-0.0279970834392228	0.956335008072191	0.997481055521795
P38656	Lupus La protein homolog	Ssb	LA	Rattus norvegicus	0.00795011536594129	0.982338054818788	0.999521771465619	0.0643341945060326	0.859122537295887	0.997481055521795
P38659	Protein disulfide-isomerase A4	Pdia4	PDIA4	Rattus norvegicus	-0.170713170113336	0.436477965276156	0.999521771465619	0.153990502262217	0.494663796330572	0.997481055521795
P38983	40S ribosomal protein SA	Rpsa	RSSA	Rattus norvegicus	0.111406257174324	0.715322797974362	0.999521771465619	0.180068792042798	0.561865579254608	0.997481055521795
P39052-4	Isoform 4 of Dynamin-2	Dnm2	DYN2	Rattus norvegicus	0.418148009884583	0.479655786162257	0.999521771465619	0.500683440266243	0.391718482582529	0.997481055521795
P39951	Cyclin-dependent kinase 1	Cdk1	CDK1	Rattus norvegicus	0.295478374700964	0.499087627560115	0.999521771465619	-0.130162267342037	0.767834282412703	0.997481055521795
P40112	Proteasome subunit beta type-3	Psmb3	PSB3	Rattus norvegicus	-0.0244211873354895	0.948030111693773	0.999521771465619	-0.265402843871965	0.490598094536218	0.997481055521795
P40241	CD9 antigen	Cd9	CD9	Rattus norvegicus	-0.223497168993719	0.702328491352571	0.999521771465619	-0.343810117687072	0.533989411528477	0.997481055521795
P40307	Proteasome subunit beta type-2	Psmb2	PSB2	Rattus norvegicus	0.0285180492841334	0.956440233093299	0.999521771465619	-0.0541847485631102	0.918064174886142	0.997481055521795
P40329	Arginine--tRNA ligase, cytoplasmic	Rars1	SYRC	Rattus norvegicus	0.146196715237123	0.652070658735406	0.999521771465619	-0.219310452871294	0.49745906059122	0.997481055521795
P40615	H/ACA ribonucleoprotein complex subunit DKC1	Dkc1	DKC1	Rattus norvegicus	0.0499475037170169	0.945642349184778	0.999521771465619	-2.12897291431703	0.00981097386838283	0.997481055521795
P41123	60S ribosomal protein L13	Rpl13	RL13	Rattus norvegicus	0.0362125034828145	0.94125560024274	0.999521771465619	-0.0796102424362864	0.867758853111817	0.997481055521795
P41350	Caveolin-1	Cav1	CAV1	Rattus norvegicus	-0.328927893808155	0.668788556374746	0.999521771465619	0.310625483328236	0.694374183908607	0.997481055521795
P41499	Tyrosine-protein phosphatase non-receptor type 11	Ptpn11	PTN11	Rattus norvegicus	-0.480023766299354	0.378412365571734	0.999521771465619	-0.115455509095552	0.841134046442385	0.997481055521795
P41499-1	Isoform 2 of Tyrosine-protein phosphatase non-receptor type 11	Ptpn11	PTN11	Rattus norvegicus	-0.430015578096478	0.448828065908953	0.999521771465619	-0.0584741917290796	0.926691622276015	0.997481055521795
P41516	DNA topoisomerase 2-alpha	Top2a	TOP2A	Rattus norvegicus	0.493536368745939	0.458132925824243	0.999521771465619	-0.0358933393817747	0.956986827678935	0.997481055521795
P41542	General vesicular transport factor p115	Uso1	USO1	Rattus norvegicus	-0.583118809660577	0.475575418745962	0.999521771465619	-0.38732244155874	0.59128755106579	0.997481055521795
P41562	Isocitrate dehydrogenase [NADP] cytoplasmic	Idh1	IDHC	Rattus norvegicus	0.0129456828184169	0.972783132859648	0.999521771465619	-0.03390298783147	0.927902651205991	0.997481055521795
P41777	Nucleolar and coiled-body phosphoprotein 1	Nolc1	NOLC1	Rattus norvegicus	-0.376876513397805	0.541666606572489	0.999521771465619	-0.0494890885926715	0.93963118278712	0.997481055521795
P42123	L-lactate dehydrogenase B chain	Ldhb	LDHB	Rattus norvegicus	0.404537798896838	0.738771155060859	0.999521771465619	4.33465920119652	0.00800238855941387	0.997481055521795
P42930	Heat shock protein beta-1	Hspb1	HSPB1	Rattus norvegicus	-0.133053431589657	0.579545143001124	0.999521771465619	0.049361127964873	0.836706460643954	0.997481055521795
P43138	DNA-(apurinic or apyrimidinic site) endonuclease	Apex1	APEX1	Rattus norvegicus	-0.399971855259254	0.433263790547452	0.999521771465619	0.571717263158493	0.317928672116021	0.997481055521795
P43244	Matrin-3	Matr3	MATR3	Rattus norvegicus	-0.306974654654749	0.417704559434732	0.999521771465619	-0.179646948240094	0.643198526299296	0.997481055521795
P43278	Histone H1.0	H1-0	H10	Rattus norvegicus	-0.628858261252413	0.360605375547035	0.999521771465619	0.246877144392399	0.719627427924876	0.997481055521795
P45352	Thymidylate synthase	Tyms	TYSY	Rattus norvegicus	-0.314621451823617	0.765853834053527	0.999521771465619	0.575415456614222	0.581028626091388	0.997481055521795
P45592	Cofilin-1	Cfl1	COF1	Rattus norvegicus	-0.130605336651501	0.501166100708277	0.999521771465619	-0.0140099731581076	0.94239950320514	0.997481055521795
P46462	Transitional endoplasmic reticulum ATPase	Vcp	TERA	Rattus norvegicus	-0.0511670706733016	0.78141625275373	0.999521771465619	0.00202013344564975	0.99116124950484	0.997481055521795
P47198	60S ribosomal protein L22	Rpl22	RL22	Rattus norvegicus	0.0219541743300445	0.956996669519901	0.999521771465619	0.387107195296854	0.364737371843096	0.997481055521795
P47727	Carbonyl reductase [NADPH] 1	Cbr1	CBR1	Rattus norvegicus	-0.0155532947305283	0.969248222920434	0.999521771465619	0.31998956715791	0.460069482587776	0.997481055521795
P47858	ATP-dependent 6-phosphofructokinase, muscle type	Pfkm	PFKAM	Rattus norvegicus	0.345068411355992	0.540809451906551	0.999521771465619	0.013914841228944	0.979275563040105	0.997481055521795
P47860	ATP-dependent 6-phosphofructokinase, platelet type	Pfkp	PFKAP	Rattus norvegicus	0.200276365460032	0.514857646458854	0.999521771465619	-0.0608393086471651	0.843551723323535	0.997481055521795
P47875	Cysteine and glycine-rich protein 1	Csrp1	CSRP1	Rattus norvegicus	-0.297701348876456	0.381765806121838	0.999521771465619	0.433269010891449	0.202124670723681	0.997481055521795
P47942	Dihydropyrimidinase-related protein 2	Dpysl2	DPYL2	Rattus norvegicus	0.023297842034406	0.921191347339673	0.999521771465619	-0.00721450128069344	0.975620240658714	0.997481055521795
P48004-2	Isoform RC6-IS of Proteasome subunit alpha type-7	Psma7	PSA7	Rattus norvegicus	0.0845733001655226	0.815485536201304	0.999521771465619	-0.0273132971218792	0.941049358598338	0.997481055521795
P48037	Annexin A6	Anxa6	ANXA6	Rattus norvegicus	0.0201194448913076	0.926659321005805	0.999521771465619	0.109838122731364	0.614613253950546	0.997481055521795
P48500	Triosephosphate isomerase	Tpi1	TPIS	Rattus norvegicus	0.00184293097894564	0.994432544404255	0.999521771465619	-0.0673200680614126	0.798243929993954	0.997481055521795
P48679	Prelamin-A/C	Lmna	LMNA	Rattus norvegicus	0.149212381727522	0.473391001792623	0.999521771465619	0.0670445505876679	0.747362219890061	0.997481055521795
P48721	Stress-70 protein, mitochondrial	Hspa9	GRP75	Rattus norvegicus	0.00730727297448126	0.97727882639681	0.999521771465619	0.0026924075906941	0.991780305481441	0.997481055521795
P49088	Asparagine synthetase [glutamine-hydrolyzing]	Asns	ASNS	Rattus norvegicus	-0.506104534489481	0.39572431743736	0.999521771465619	-0.355813012813813	0.532364151782336	0.997481055521795
P49134	Integrin beta-1	Itgb1	ITB1	Rattus norvegicus	-0.240880531654932	0.410712963550655	0.999521771465619	0.0173444702570057	0.952825141455353	0.997481055521795
P49242	40S ribosomal protein S3a	Rps3a	RS3A	Rattus norvegicus	0.0213429109707288	0.945614978781853	0.999521771465619	0.0741801994051776	0.8141258336253	0.997481055521795
P49432	Pyruvate dehydrogenase E1 component subunit beta, mitochondrial	Pdhb	ODPB	Rattus norvegicus	0.249808662701313	0.658874381206027	0.999521771465619	-0.571407581042973	0.360458965572835	0.997481055521795
P49791	Nuclear pore complex protein Nup153	Nup153	NU153	Rattus norvegicus	-0.132164605918972	0.898505446816487	0.999521771465619	0.0424478946537212	0.962911949636239	0.997481055521795
P49911	Acidic leucine-rich nuclear phosphoprotein 32 family member A	Anp32a	AN32A	Rattus norvegicus	0.233972598165802	0.551488400440745	0.999521771465619	0.0260764286513555	0.947464741974359	0.997481055521795
P50137	Transketolase	Tkt	TKT	Rattus norvegicus	0.0460067490382543	0.834139884085403	0.999521771465619	0.102069403107933	0.638078762160298	0.997481055521795
P50398	Rab GDP dissociation inhibitor alpha	Gdi1	GDIA	Rattus norvegicus	-0.272232070515398	0.246852577610599	0.999521771465619	-0.0385210092643359	0.869439766186359	0.997481055521795
P50399	Rab GDP dissociation inhibitor beta	Gdi2	GDIB	Rattus norvegicus	-0.238695997714826	0.282479752511127	0.999521771465619	-0.106636410249521	0.629744323278075	0.997481055521795
P50475	Alanine--tRNA ligase, cytoplasmic	Aars1	SYAC	Rattus norvegicus	-0.180270333514069	0.414726733802958	0.999521771465619	-0.137657831815951	0.541086198475263	0.997481055521795
P50503	Hsc70-interacting protein	St13	F10A1	Rattus norvegicus	-0.0394225339660222	0.907181895868143	0.999521771465619	0.172517472460683	0.600533149273827	0.997481055521795
P50545-2	Isoform 2 of Tyrosine-protein kinase HCK	Hck	HCK	Rattus norvegicus	0.42934734233621	0.611925756130744	0.999521771465619	-0.792649687702371	0.40727438324114	0.997481055521795
P50878	60S ribosomal protein L4	Rpl4	RL4	Rattus norvegicus	0.0532813875798509	0.876122540353172	0.999521771465619	0.0323903095026596	0.923578803637684	0.997481055521795
P51111	Huntingtin	Htt	HD	Rattus norvegicus	-0.79490147586484	0.31231742634819	0.999521771465619	0.855010913615226	0.254344926900528	0.997481055521795
P51146	Ras-related protein Rab-4B	Rab4b	RAB4B	Rattus norvegicus	-0.069311458727198	0.909859987850362	0.999521771465619	0.233414600945896	0.721213273305825	0.997481055521795
P51156	Ras-related protein Rab-26	Rab26	RAB26	Rattus norvegicus	-0.23968342101677	0.69165280928637	0.999521771465619	0.131941209770928	0.84298597089263	0.997481055521795
P51583	Multifunctional protein ADE2	Paics	PUR6	Rattus norvegicus	-0.262572651667838	0.48298493792506	0.999521771465619	-0.201699087791259	0.588743860647415	0.997481055521795
P51635	Aldo-keto reductase family 1 member A1	Akr1a1	AK1A1	Rattus norvegicus	0.0840336847286736	0.815101761586669	0.999521771465619	-0.265567537062786	0.4706494708495	0.997481055521795
P52296	Importin subunit beta-1	Kpnb1	IMB1	Rattus norvegicus	0.072547220384359	0.78165540158265	0.999521771465619	-0.488566430246443	0.0648787722316251	0.997481055521795
P52303-2	Isoform B of AP-1 complex subunit beta-1	Ap1b1	AP1B1	Rattus norvegicus	0.265359458391575	0.69287424456866	0.999521771465619	0.466974460239859	0.494894729153856	0.997481055521795
P52555	Endoplasmic reticulum resident protein 29	Erp29	ERP29	Rattus norvegicus	0.0108595882395676	0.97283294551509	0.999521771465619	0.0359711435089415	0.909058635806579	0.997481055521795
P52631	Signal transducer and activator of transcription 3	Stat3	STAT3	Rattus norvegicus	-0.177208357046951	0.709860876215953	0.999521771465619	0.163175335138487	0.729635970917882	0.997481055521795
P52925	High mobility group protein B2	Hmgb2	HMGB2	Rattus norvegicus	-0.122650094366308	0.77073381102739	0.999521771465619	0.446770141253267	0.285951472900221	0.997481055521795
P52944	PDZ and LIM domain protein 1	Pdlim1	PDLI1	Rattus norvegicus	-0.0638822016249474	0.908626103221275	0.999521771465619	-0.361980264789436	0.515973513706853	0.997481055521795
P53042	Serine/threonine-protein phosphatase 5	Ppp5c	PPP5	Rattus norvegicus	0.464169802652568	0.638573732719691	0.999521771465619	-1.18054039835477	0.314955000265565	0.997481055521795
P53534	Glycogen phosphorylase, brain form (Fragment)	Pygb	PYGB	Rattus norvegicus	0.193764609726586	0.487534961421627	0.999521771465619	0.0642547200258175	0.818158040580413	0.997481055521795
P53812	Phosphatidylinositol transfer protein beta isoform	Pitpnb	PIPNB	Rattus norvegicus	-0.467947588492273	0.602633882941072	0.999521771465619	-0.199715860507517	0.805181770152321	0.997481055521795
P54001	Prolyl 4-hydroxylase subunit alpha-1	P4ha1	P4HA1	Rattus norvegicus	-0.179701297413117	0.452877979874417	0.999521771465619	-0.00176411821352874	0.994177148121373	0.997481055521795
P54275	DNA mismatch repair protein Msh2	Msh2	MSH2	Rattus norvegicus	0.601812128669521	0.612675920827499	0.999521771465619	-0.0396606908223673	0.973718844699139	0.997481055521795
P54311	Guanine nucleotide-binding protein G(I)/G(S)/G(T) subunit beta-1	Gnb1	GBB1	Rattus norvegicus	-0.12300810246466	0.794984410265407	0.999521771465619	-0.18815988058656	0.705321459956073	0.997481055521795
P54313	Guanine nucleotide-binding protein G(I)/G(S)/G(T) subunit beta-2	Gnb2	GBB2	Rattus norvegicus	0.0721595193252626	0.862755788382771	0.999521771465619	-0.153272256677465	0.70984763031445	0.997481055521795
P54319	Phospholipase A-2-activating protein	Plaa	PLAP	Rattus norvegicus	0.147546942126514	0.865252468594667	0.999521771465619	-0.0297889838126383	0.973431040818478	0.997481055521795
P54708-2	Isoform Short of Potassium-transporting ATPase alpha chain 2	Atp12a	AT12A	Rattus norvegicus	1.54835026487284	0.110526527677582	0.999521771465619	1.48428621346894	0.203693255775408	0.997481055521795
P55053	Fatty acid-binding protein 5	Fabp5	FABP5	Rattus norvegicus	0.0885059924670611	0.865628144934486	0.999521771465619	-0.287247806375692	0.576309902571964	0.997481055521795
P55063	Heat shock 70 kDa protein 1-like	Hspa1l	HS71L	Rattus norvegicus	0.0319690061993722	0.935153898779853	0.999521771465619	-0.235930558011855	0.558566598813964	0.997481055521795
P55161	Nck-associated protein 1	Nckap1	NCKP1	Rattus norvegicus	0.159083544135559	0.844338688541916	0.999521771465619	-0.930312318347658	0.296313963378303	0.997481055521795
P55260	Annexin A4	Anxa4	ANXA4	Rattus norvegicus	0.148464193223855	0.637970296459314	0.999521771465619	-0.144680278145552	0.6566571442505	0.997481055521795
P55770	NHP2-like protein 1	Snu13	NH2L1	Rattus norvegicus	0.17023505673395	0.76348496550532	0.999521771465619	-0.333814424743819	0.559513772973811	0.997481055521795
P56574	Isocitrate dehydrogenase [NADP], mitochondrial	Idh2	IDHP	Rattus norvegicus	-0.0101579406998906	0.974220774245218	0.999521771465619	0.0874034740602064	0.778459910593742	0.997481055521795
P56741	Myosin-binding protein C, cardiac-type	Mybpc3	MYPC	Rattus norvegicus	-0.423594891025213	0.733999837589702	0.999521771465619	-0.0986459505146666	0.933619492020298	0.997481055521795
P58775	Tropomyosin beta chain	Tpm2	TPM2	Rattus norvegicus	0.227448327231241	0.39993508528243	0.999521771465619	-0.0647840249788852	0.812789800517012	0.997481055521795
P59215-2	Isoform Alpha-2 of Guanine nucleotide-binding protein G(o) subunit alpha	Gnao1	GNAO	Rattus norvegicus	1.54683143874547	0.0847403084656513	0.999521771465619	0.689291681126671	0.422688377798789	0.997481055521795
P60123	RuvB-like 1	Ruvbl1	RUVB1	Rattus norvegicus	0.228185378510163	0.576603773602895	0.999521771465619	-0.387743413650594	0.338007926910544	0.997481055521795
P60522	Gamma-aminobutyric acid receptor-associated protein-like 2	Gabarapl2	GBRL2	Rattus norvegicus	0.504005207088214	0.64036213401721	0.999521771465619	-0.150484739337057	0.894888843619025	0.997481055521795
P60711	Actin, cytoplasmic 1	Actb	ACTB	Rattus norvegicus	-0.115452573976984	0.628867939948873	0.999521771465619	0.104029228543395	0.662803781703949	0.997481055521795
P60868	40S ribosomal protein S20	Rps20	RS20	Rattus norvegicus	0.239276141723098	0.68633647875916	0.999521771465619	0.225931462553656	0.708800965683008	0.997481055521795
P60892	Ribose-phosphate pyrophosphokinase 1	Prps1	PRPS1	Rattus norvegicus	-0.564660703879704	0.30566949057448	0.999521771465619	-0.060293213912509	0.910860722450533	0.997481055521795
P60901	Proteasome subunit alpha type-6	Psma6	PSA6	Rattus norvegicus	0.0148379134658869	0.968186874077781	0.999521771465619	0.294012064995471	0.449701931234637	0.997481055521795
P61078	Ubiquitin-conjugating enzyme E2 D3	Ube2d3	UB2D3	Rattus norvegicus	0.0443405673863429	0.945093131752812	0.999521771465619	-0.41839056482356	0.514140079624225	0.997481055521795
P61107	Ras-related protein Rab-14	Rab14	RAB14	Rattus norvegicus	0.0646880837330953	0.885065690068889	0.999521771465619	0.0512747118740101	0.914246133966191	0.997481055521795
P61212	ADP-ribosylation factor-like protein 1	Arl1	ARL1	Rattus norvegicus	0.422519440607678	0.621754982223308	0.999521771465619	0.197054647829937	0.831725425303357	0.997481055521795
P61314	60S ribosomal protein L15	Rpl15	RL15	Rattus norvegicus	-0.182110933116539	0.608108893588978	0.999521771465619	0.327088148406137	0.350930438770413	0.997481055521795
P61354	60S ribosomal protein L27	Rpl27	RL27	Rattus norvegicus	0.0838761712252044	0.878209731064506	0.999521771465619	0.403808962253462	0.464914472377897	0.997481055521795
P61515	Putative 60S ribosomal protein L37a	Rpl37a-ps1	RL37P	Rattus norvegicus	-0.113403085540353	0.81300133937902	0.999521771465619	0.213703207016562	0.677736872148599	0.997481055521795
P61589	Transforming protein RhoA	Rhoa	RHOA	Rattus norvegicus	-0.0948558684404426	0.78854330941143	0.999521771465619	0.158941727576783	0.645434846903574	0.997481055521795
P61621	Protein transport protein Sec61 subunit alpha isoform 1	Sec61a1	S61A1	Rattus norvegicus	-0.255626639064799	0.695457252020294	0.999521771465619	-0.0236422919338816	0.968659240596681	0.997481055521795
P61751	ADP-ribosylation factor 4	Arf4	ARF4	Rattus norvegicus	0.135826466009784	0.671186891640957	0.999521771465619	-0.0425572821532898	0.897435129395662	0.997481055521795
P61959	Small ubiquitin-related modifier 2	Sumo2	SUMO2	Rattus norvegicus	0.0519873965589379	0.940575361540146	0.999521771465619	0.359375252992214	0.597661498466012	0.997481055521795
P61972	Nuclear transport factor 2	Nutf2	NTF2	Rattus norvegicus	-0.011502046703133	0.982165194110818	0.999521771465619	0.46069558413177	0.365386939229705	0.997481055521795
P61980	Heterogeneous nuclear ribonucleoprotein K	Hnrnpk	HNRPK	Rattus norvegicus	0.0854888342691718	0.597706038279932	0.999521771465619	-0.0349947620903889	0.82808024043726	0.997481055521795
P61983	14-3-3 protein gamma	Ywhag	1433G	Rattus norvegicus	-0.0642207690701703	0.869250978464903	0.999521771465619	-0.136465505235809	0.725964709916975	0.997481055521795
P62083	40S ribosomal protein S7	Rps7	RS7	Rattus norvegicus	-0.10678483797455	0.739889501065692	0.999521771465619	-0.131725700293854	0.683531326442024	0.997481055521795
P62138	Serine/threonine-protein phosphatase PP1-alpha catalytic subunit	Ppp1ca	PP1A	Rattus norvegicus	-0.216353251440708	0.482758399211689	0.999521771465619	-0.165463834900381	0.592072081682535	0.997481055521795
P62142	Serine/threonine-protein phosphatase PP1-beta catalytic subunit	Ppp1cb	PP1B	Rattus norvegicus	-0.263081634126985	0.441027718709329	0.999521771465619	-0.172898185108083	0.610607065911781	0.997481055521795
P62193	26S proteasome regulatory subunit 4	Psmc1	PRS4	Rattus norvegicus	-0.0190062710273461	0.96493583067841	0.999521771465619	0.273827009133877	0.500682269124239	0.997481055521795
P62198	26S proteasome regulatory subunit 8	Psmc5	PRS8	Rattus norvegicus	-0.351996379616959	0.367361108937346	0.999521771465619	-0.216328724082508	0.593069145586324	0.997481055521795
P62243	40S ribosomal protein S8	Rps8	RS8	Rattus norvegicus	-0.165393307066645	0.481546574004424	0.999521771465619	-0.00920099002564424	0.968665463911031	0.997481055521795
P62246	40S ribosomal protein S15a	Rps15a	RS15A	Rattus norvegicus	0.0623030040400553	0.894399603742662	0.999521771465619	-0.131097279999084	0.78223200457236	0.997481055521795
P62250	40S ribosomal protein S16	Rps16	RS16	Rattus norvegicus	-0.143374096798933	0.661895128649033	0.999521771465619	-0.208923112198721	0.536530879163848	0.997481055521795
P62260	14-3-3 protein epsilon	Ywhae	1433E	Rattus norvegicus	0.0582454716270632	0.850524054659258	0.999521771465619	-0.158250618546266	0.607472442143118	0.997481055521795
P62268	40S ribosomal protein S23	Rps23	RS23	Rattus norvegicus	-0.0744038346864273	0.872237639210464	0.999521771465619	-0.121780981851593	0.785268290114821	0.997481055521795
P62271	40S ribosomal protein S18	Rps18	RS18	Rattus norvegicus	-0.222149488677658	0.639345364844745	0.999521771465619	0.558317077064163	0.239822276051303	0.997481055521795
P62275	40S ribosomal protein S29	Rps29	RS29	Rattus norvegicus	-3.03381436725047	0.0414353588786698	0.999521771465619	0.401776449381881	0.744995019101194	0.997481055521795
P62278	40S ribosomal protein S13	Rps13	RS13	Rattus norvegicus	-0.148731198679073	0.579622524070305	0.999521771465619	0.22346416852635	0.412769795185499	0.997481055521795
P62282	40S ribosomal protein S11	Rps11	RS11	Rattus norvegicus	0.0467099346571771	0.929042707015375	0.999521771465619	0.235701105207321	0.655642256771929	0.997481055521795
P62329	Thymosin beta-4	Tmsb4x	TYB4	Rattus norvegicus	-0.210092548752536	0.822589681088297	0.999521771465619	0.274238359009668	0.754276002629381	0.997481055521795
P62425	60S ribosomal protein L7a	Rpl7a	RL7A	Rattus norvegicus	0.00112781274467203	0.997788054056619	0.999521771465619	0.183156629196703	0.649072340012801	0.997481055521795
P62628	Dynein light chain roadblock-type 1	Dynlrb1	DLRB1	Rattus norvegicus	0.623491152638093	0.372541141262317	0.999521771465619	0.184906869796995	0.815355319582925	0.997481055521795
P62630	Elongation factor 1-alpha 1	Eef1a1	EF1A1	Rattus norvegicus	0.03073293094461	0.867997633556451	0.999521771465619	0.0720255976831148	0.696074017029891	0.997481055521795
P62632	Elongation factor 1-alpha 2	Eef1a2	EF1A2	Rattus norvegicus	0.295666030681835	0.447181208182373	0.999521771465619	0.474731720818801	0.222744603363637	0.997481055521795
P62634	CCHC-type zinc finger nucleic acid binding protein	Cnbp	CNBP	Rattus norvegicus	1.16011440054986	0.190611212005979	0.999521771465619	0.313761990706671	0.719078461440213	0.997481055521795
P62703	40S ribosomal protein S4, X isoform	Rps4x	RS4X	Rattus norvegicus	-0.138365310985717	0.639185813515498	0.999521771465619	0.156227543930734	0.588839546414137	0.997481055521795
P62716	Serine/threonine-protein phosphatase 2A catalytic subunit beta isoform	Ppp2cb	PP2AB	Rattus norvegicus	-0.51724593405558	0.336576064248126	0.999521771465619	-0.142308520582373	0.781538660130661	0.997481055521795
P62718	60S ribosomal protein L18a	Rpl18a	RL18A	Rattus norvegicus	-0.112320531934077	0.845643744918631	0.999521771465619	-0.132279172738401	0.82505412572377	0.997481055521795
P62747	Rho-related GTP-binding protein RhoB	Rhob	RHOB	Rattus norvegicus	-0.163649952772547	0.821851142892598	0.999521771465619	0.0335076355672093	0.961604956508966	0.997481055521795
P62749	Hippocalcin-like protein 1	Hpcal1	HPCL1	Rattus norvegicus	-0.0608283123408342	0.935942298330407	0.999521771465619	-0.663725008305446	0.395810404996278	0.997481055521795
P62752	60S ribosomal protein L23a	Rpl23a	RL23A	Rattus norvegicus	-0.0406094276347256	0.912346318977184	0.999521771465619	0.122151568808056	0.750945568452177	0.997481055521795
P62755	40S ribosomal protein S6	Rps6	RS6	Rattus norvegicus	-0.166633954571273	0.618568394729179	0.999521771465619	0.266214618515128	0.446929050535927	0.997481055521795
P62775	Myotrophin	Mtpn	MTPN	Rattus norvegicus	-0.401956275045148	0.510052607901604	0.999521771465619	0.264932075020683	0.655221292995704	0.997481055521795
P62804	Histone H4	H4c2	H4	Rattus norvegicus	-0.147168250269858	0.58203664276067	0.999521771465619	-0.0166756474614182	0.950396654672134	0.997481055521795
P62828	GTP-binding nuclear protein Ran	Ran	RAN	Rattus norvegicus	-0.222706488149925	0.372459332560416	0.999521771465619	-0.0814981868789779	0.743960817626162	0.997481055521795
P62832	60S ribosomal protein L23	Rpl23	RL23	Rattus norvegicus	-0.286872425901075	0.509758180143567	0.999521771465619	-0.0654680507404917	0.876701972497057	0.997481055521795
P62836	Ras-related protein Rap-1A	Rap1a	RAP1A	Rattus norvegicus	0.0847681006694834	0.811693913831595	0.999521771465619	0.180714047134822	0.619637873152489	0.997481055521795
P62845	40S ribosomal protein S15	Rps15	RS15	Rattus norvegicus	0.00846064364651324	0.98850851252432	0.999521771465619	0.223225132019091	0.700964268602004	0.997481055521795
P62850-2	Isoform 2 of 40S ribosomal protein S24	Rps24	RS24	Rattus norvegicus	-0.340996054152721	0.323293532455527	0.999521771465619	0.0080252869998557	0.981378289348153	0.997481055521795
P62853	40S ribosomal protein S25	Rps25	RS25	Rattus norvegicus	0.0621497813499605	0.901133986671206	0.999521771465619	0.600085050293967	0.227504202748695	0.997481055521795
P62856	40S ribosomal protein S26	Rps26	RS26	Rattus norvegicus	-0.201021701792078	0.59694575079811	0.999521771465619	0.318741200729493	0.414431627577965	0.997481055521795
P62859	40S ribosomal protein S28	Rps28	RS28	Rattus norvegicus	-0.200252584859678	0.660609493608563	0.999521771465619	-0.281149754047723	0.541973821036931	0.997481055521795
P62864	40S ribosomal protein S30	Fau	RS30	Rattus norvegicus	0.285282585029725	0.576403291589505	0.999521771465619	-0.567783106450879	0.264785632517393	0.997481055521795
P62870	Elongin-B	Elob	ELOB	Rattus norvegicus	-0.783339805127664	0.333309369461835	0.999521771465619	-0.293546633655201	0.696197734254392	0.997481055521795
P62890	60S ribosomal protein L30	Rpl30	RL30	Rattus norvegicus	0.224684234699145	0.571792900980829	0.999521771465619	-0.207050172421729	0.59340345157218	0.997481055521795
P62893	60S ribosomal protein L39	Rpl39	RL39	Rattus norvegicus	-1.4471382398717	0.189417193166755	0.999521771465619	0.100713092999051	0.923292359390299	0.997481055521795
P62898	Cytochrome c, somatic	Cycs	CYC	Rattus norvegicus	0.206824935478225	0.589783278804365	0.999521771465619	0.0845567389104424	0.823944301062537	0.997481055521795
P62902	60S ribosomal protein L31	Rpl31	RL31	Rattus norvegicus	0.125592174920143	0.783690271049461	0.999521771465619	0.148576435993539	0.743513593811476	0.997481055521795
P62907	60S ribosomal protein L10a	Rpl10a	RL10A	Rattus norvegicus	0.400225824597864	0.292598184408627	0.999521771465619	0.184920312896397	0.632339297658765	0.997481055521795
P62909	40S ribosomal protein S3	Rps3	RS3	Rattus norvegicus	0.114006786230382	0.617932992156949	0.999521771465619	0.141910318621493	0.54008374607423	0.997481055521795
P62912	60S ribosomal protein L32	Rpl32	RL32	Rattus norvegicus	-0.0144496829555286	0.975922232203184	0.999521771465619	-0.214172608483362	0.646382484025441	0.997481055521795
P62914	60S ribosomal protein L11	Rpl11	RL11	Rattus norvegicus	0.161432383990842	0.695090525511044	0.999521771465619	-0.00326385669940942	0.99408206765201	0.997481055521795
P62919	60S ribosomal protein L8	Rpl8	RL8	Rattus norvegicus	-0.0371793411140161	0.94329550236174	0.999521771465619	0.114531178154797	0.824109378080825	0.997481055521795
P62944	AP-2 complex subunit beta	Ap2b1	AP2B1	Rattus norvegicus	-0.0451873170307107	0.917223989322067	0.999521771465619	-0.427926030663474	0.328412580066713	0.997481055521795
P62959	Adenosine 5'-monophosphoramidase HINT1	Hint1	HINT1	Rattus norvegicus	0.101270675334583	0.82762625807855	0.999521771465619	0.246537206244798	0.620375740051091	0.997481055521795
P62961	Y-box-binding protein 1	Ybx1	YBOX1	Rattus norvegicus	0.0591983151094428	0.859977744289206	0.999521771465619	-0.304581415122314	0.356569090134093	0.997481055521795
P62963	Profilin-1	Pfn1	PROF1	Rattus norvegicus	-0.0111078260436186	0.958901376814401	0.999521771465619	-0.107816511183742	0.622118827685419	0.997481055521795
P62982	Ubiquitin-40S ribosomal protein S27a	Rps27a	RS27A	Rattus norvegicus	0.238289066848167	0.465787703381912	0.999521771465619	0.309454890454082	0.370075616825379	0.997481055521795
P62997	Transformer-2 protein homolog beta	Tra2b	TRA2B	Rattus norvegicus	0.150748378378387	0.748172430663737	0.999521771465619	-0.550502381944902	0.247274009276665	0.997481055521795
P63004	Platelet-activating factor acetylhydrolase IB subunit alpha	Pafah1b1	LIS1	Rattus norvegicus	0.0604336290148911	0.934013704968246	0.999521771465619	0.866097727530295	0.26949644904424	0.997481055521795
P63018	Heat shock cognate 71 kDa protein	Hspa8	HSP7C	Rattus norvegicus	-0.0606671163484735	0.758837107658202	0.999521771465619	-0.0769410304924905	0.696371202515936	0.997481055521795
P63025	Vesicle-associated membrane protein 3	Vamp3	VAMP3	Rattus norvegicus	0.696809725852222	0.359853433578929	0.999521771465619	-0.434187934136745	0.564684041625875	0.997481055521795
P63029	Translationally-controlled tumor protein	Tpt1	TCTP	Rattus norvegicus	-0.144151670235422	0.70394106992763	0.999521771465619	0.0374697411762462	0.921568876268498	0.997481055521795
P63036	DnaJ homolog subfamily A member 1	Dnaja1	DNJA1	Rattus norvegicus	0.897433406187734	0.154919627243995	0.999521771465619	1.06300888009981	0.130155253512756	0.997481055521795
P63039	60 kDa heat shock protein, mitochondrial	Hspd1	CH60	Rattus norvegicus	0.0801153078377774	0.6846595043076	0.999521771465619	-0.199599205658251	0.321231203667543	0.997481055521795
P63045	Vesicle-associated membrane protein 2	Vamp2	VAMP2	Rattus norvegicus	0.867950339358332	0.33582107112331	0.999521771465619	-1.18518687544376	0.174928061905281	0.997481055521795
P63074	Eukaryotic translation initiation factor 4E	Eif4e	IF4E	Rattus norvegicus	0.18424213462032	0.729765141830581	0.999521771465619	0.73643485456301	0.172173008839534	0.997481055521795
P63086	Mitogen-activated protein kinase 1	Mapk1	MK01	Rattus norvegicus	0.0162735715417101	0.979826307225405	0.999521771465619	-0.90926088174941	0.189035587688167	0.997481055521795
P63088	Serine/threonine-protein phosphatase PP1-gamma catalytic subunit	Ppp1cc	PP1G	Rattus norvegicus	-0.244489245790685	0.413009364092286	0.999521771465619	-0.212938187872915	0.477361686780216	0.997481055521795
P63102	14-3-3 protein zeta/delta	Ywhaz	1433Z	Rattus norvegicus	-0.0629310703747316	0.851737317857308	0.999521771465619	-0.195768584971988	0.560019784752548	0.997481055521795
P63159	High mobility group protein B1	Hmgb1	HMGB1	Rattus norvegicus	-0.211727934112873	0.60724299695521	0.999521771465619	0.189896315701951	0.632137466996222	0.997481055521795
P63164	Small nuclear ribonucleoprotein-associated protein N	Snrpn	RSMN	Rattus norvegicus	-0.054509464335331	0.89734206070707	0.999521771465619	-0.293008246607005	0.511681712881693	0.997481055521795
P63170	Dynein light chain 1, cytoplasmic	Dynll1	DYL1	Rattus norvegicus	-0.296941408870686	0.628427910173595	0.999521771465619	0.751446756758291	0.239173803918555	0.997481055521795
P63174	60S ribosomal protein L38	Rpl38	RL38	Rattus norvegicus	0.00197484092982729	0.995185173467109	0.999521771465619	-0.101228245561831	0.762088323885078	0.997481055521795
P63245	Receptor of activated protein C kinase 1	Rack1	RACK1	Rattus norvegicus	-0.144351823943062	0.589897915033407	0.999521771465619	0.0578396561203397	0.829019532807419	0.997481055521795
P63281	SUMO-conjugating enzyme UBC9	Ube2i	UBC9	Rattus norvegicus	-1.48010208448334	0.248084711041699	0.999521771465619	0.827427200337431	0.46405951677841	0.997481055521795
P63322	Ras-related protein Ral-A	Rala	RALA	Rattus norvegicus	-0.411458344942957	0.5822006682313	0.999521771465619	-0.727614283786207	0.381271629957163	0.997481055521795
P63324	40S ribosomal protein S12	Rps12	RS12	Rattus norvegicus	0.125364042611334	0.732696382216999	0.999521771465619	0.536738807895957	0.148800821252134	0.997481055521795
P63326	40S ribosomal protein S10	Rps10	RS10	Rattus norvegicus	-0.308649843872318	0.298317225865103	0.999521771465619	-0.0521265340172861	0.857086971067338	0.997481055521795
P63331	Serine/threonine-protein phosphatase 2A catalytic subunit alpha isoform	Ppp2ca	PP2AA	Rattus norvegicus	-0.484372348995129	0.380576106748706	0.999521771465619	-0.0843580124989037	0.869265960438586	0.997481055521795
P67779	Prohibitin 1	Phb1	PHB1	Rattus norvegicus	-0.0888482947622816	0.748273849784346	0.999521771465619	0.167365980678507	0.535879026691326	0.997481055521795
P67874	Casein kinase II subunit beta	Csnk2b	CSK2B	Rattus norvegicus	-0.566201000274239	0.421553668045588	0.999521771465619	-0.0580440207949222	0.935292358975665	0.997481055521795
P68101	Eukaryotic translation initiation factor 2 subunit 1	Eif2s1	IF2A	Rattus norvegicus	0.267804273818575	0.464372573000692	0.999521771465619	0.0726419647859372	0.846692908039916	0.997481055521795
P68136	Actin, alpha skeletal muscle	Acta1	ACTS	Rattus norvegicus	0.0171364872803787	0.950409175062078	0.999521771465619	0.257230405831366	0.348504690621375	0.997481055521795
P68182	cAMP-dependent protein kinase catalytic subunit beta	Prkacb	KAPCB	Rattus norvegicus	-0.411397425783408	0.612955491032133	0.999521771465619	-0.133143452315766	0.857662312233341	0.997481055521795
P68255	14-3-3 protein theta	Ywhaq	1433T	Rattus norvegicus	0.016290954024674	0.957613183307713	0.999521771465619	-0.0973534218113263	0.749562267309926	0.997481055521795
P68370	Tubulin alpha-1A chain	Tuba1a	TBA1A	Rattus norvegicus	-0.100884539892519	0.589731577031178	0.999521771465619	-0.0574948732730461	0.758406439223055	0.997481055521795
P68511	14-3-3 protein eta	Ywhah	1433F	Rattus norvegicus	0.0188245628839596	0.961322649194451	0.999521771465619	-0.187364928477539	0.627776566260299	0.997481055521795
P69736	Endothelial differentiation-related factor 1	Edf1	EDF1	Rattus norvegicus	0.36463096761184	0.665999639747752	0.999521771465619	-0.286667841242681	0.736999652696532	0.997481055521795
P69897	Tubulin beta-5 chain	Tubb5	TBB5	Rattus norvegicus	-0.132753047327016	0.56702457706158	0.999521771465619	0.0191186295732687	0.934205510520684	0.997481055521795
P70580	Membrane-associated progesterone receptor component 1	Pgrmc1	PGRC1	Rattus norvegicus	0.0414956794225339	0.945995046682163	0.999521771465619	-0.713273062658585	0.262672358857549	0.997481055521795
P70583	Deoxyuridine 5'-triphosphate nucleotidohydrolase	Dut	DUT	Rattus norvegicus	-0.146111977250154	0.802003825470072	0.999521771465619	0.0481140447711398	0.933773882794521	0.997481055521795
P70615	Lamin-B1	Lmnb1	LMNB1	Rattus norvegicus	-0.238413218990551	0.40947595783604	0.999521771465619	0.0581742636433791	0.843383564705811	0.997481055521795
P70645	Bleomycin hydrolase	Blmh	BLMH	Rattus norvegicus	0.341394769777135	0.538945193069346	0.999521771465619	0.448680262884317	0.442053373534307	0.997481055521795
P80067	Dipeptidyl peptidase 1	Ctsc	CATC	Rattus norvegicus	0.490493931449076	0.505342633786568	0.999521771465619	-0.484430296786286	0.503902028590942	0.997481055521795
P81155	Voltage-dependent anion-selective channel protein 2	Vdac2	VDAC2	Rattus norvegicus	0.137293419770367	0.707338979134611	0.999521771465619	0.12867776373146	0.732468763450867	0.997481055521795
P81795	Eukaryotic translation initiation factor 2 subunit 3, X-linked	Eif2s3	IF2G	Rattus norvegicus	-0.153909276767437	0.653260797526236	0.999521771465619	-0.0662333167252613	0.852440563900473	0.997481055521795
P82808	Glutamine--fructose-6-phosphate aminotransferase [isomerizing] 1	Gfpt1	GFPT1	Rattus norvegicus	0.30336319302016	0.654153856987357	0.999521771465619	-0.281242504534183	0.652651801127366	0.997481055521795
P82995	Heat shock protein HSP 90-alpha	Hsp90aa1	HS90A	Rattus norvegicus	0.00130749962242832	0.995203594871313	0.999521771465619	0.108911033240354	0.617388647929256	0.997481055521795
P83732	60S ribosomal protein L24	Rpl24	RL24	Rattus norvegicus	0.304507247772327	0.464047743050083	0.999521771465619	-0.0784665052845614	0.849721578494079	0.997481055521795
P83868	Prostaglandin E synthase 3	Ptges3	TEBP	Rattus norvegicus	-0.131059390043585	0.705660759095799	0.999521771465619	-0.551383630931033	0.113299681575845	0.997481055521795
P83941	Elongin-C	Eloc	ELOC	Rattus norvegicus	0.0104243252165308	0.982646758781725	0.999521771465619	0.343673599040364	0.510768147466078	0.997481055521795
P84079	ADP-ribosylation factor 1	Arf1	ARF1	Rattus norvegicus	0.10816168867407	0.690050011661597	0.999521771465619	-0.20481726101883	0.460808580128874	0.997481055521795
P84083	ADP-ribosylation factor 5	Arf5	ARF5	Rattus norvegicus	0.117936504979726	0.678986899840448	0.999521771465619	-0.0366226199188646	0.899398238618622	0.997481055521795
P84092	AP-2 complex subunit mu	Ap2m1	AP2M1	Rattus norvegicus	0.437368369484172	0.339816827192065	0.999521771465619	-0.132663349757332	0.767003915404849	0.997481055521795
P84100	60S ribosomal protein L19	Rpl19	RL19	Rattus norvegicus	-0.515593154995409	0.405365422315761	0.999521771465619	0.0310455458708205	0.959608395786993	0.997481055521795
P84245	Histone H3.3	H3-3b	H33	Rattus norvegicus	0.316552216471869	0.482430113362374	0.999521771465619	0.529217547711235	0.249581548999705	0.997481055521795
P84817-3	Isoform 3 of Mitochondrial fission 1 protein	Fis1	FIS1	Rattus norvegicus	-0.78221340179544	0.403489041500573	0.999521771465619	0.354849457711256	0.689766178675964	0.997481055521795
P85108	Tubulin beta-2A chain	Tubb2a	TBB2A	Rattus norvegicus	-0.1663928403623	0.474301316251777	0.999521771465619	-0.0114478435217562	0.960600701345568	0.997481055521795
P85125	Caveolae-associated protein 1	Cavin1	CAVN1	Rattus norvegicus	-0.0684447219825594	0.865182326298231	0.999521771465619	-0.0780229516245792	0.846041791934505	0.997481055521795
P85515	Alpha-centractin	Actr1a	ACTZ	Rattus norvegicus	-0.41405989896913	0.214159233334616	0.999521771465619	0.193846360459652	0.564374973758679	0.997481055521795
P85834	Elongation factor Tu, mitochondrial	Tufm	EFTU	Rattus norvegicus	-0.190696380573358	0.700741807473372	0.999521771465619	0.151945559620546	0.7524516577869	0.997481055521795
P85845	Fascin	Fscn1	FSCN1	Rattus norvegicus	-0.0234088318343126	0.961949145139897	0.999521771465619	0.367539297253274	0.440428032514727	0.997481055521795
P85968	6-phosphogluconate dehydrogenase, decarboxylating	Pgd	6PGD	Rattus norvegicus	0.0638046282135545	0.832316821025128	0.999521771465619	-0.125376550066877	0.672473290998459	0.997481055521795
P85970	Actin-related protein 2/3 complex subunit 2	Arpc2	ARPC2	Rattus norvegicus	0.0570928228964859	0.911822179893711	0.999521771465619	0.318018442498089	0.53542573950798	0.997481055521795
P85971	6-phosphogluconolactonase	Pgls	6PGL	Rattus norvegicus	-0.137900979738245	0.780119413852397	0.999521771465619	-0.14919508654672	0.748711892132548	0.997481055521795
P85972	Vinculin	Vcl	VINC	Rattus norvegicus	0.0410236966042276	0.875360142555981	0.999521771465619	-0.0645759286698493	0.804809915067763	0.997481055521795
P85973	Purine nucleoside phosphorylase	Pnp	PNPH	Rattus norvegicus	-0.378045367122614	0.252348470325696	0.999521771465619	-0.285057308548524	0.389081512618703	0.997481055521795
P97532	3-mercaptopyruvate sulfurtransferase	Mpst	THTM	Rattus norvegicus	-0.215682166088114	0.710608754715476	0.999521771465619	-0.09569653094299	0.86252407219959	0.997481055521795
P97536	Cullin-associated NEDD8-dissociated protein 1	Cand1	CAND1	Rattus norvegicus	-0.0927450943719834	0.721029078860938	0.999521771465619	-0.233903135791473	0.36992325526352	0.997481055521795
P97571	Calpain-1 catalytic subunit	Capn1	CAN1	Rattus norvegicus	0.0981806934895596	0.910670361673414	0.999521771465619	-0.507487971948312	0.556730103670661	0.997481055521795
P97690	Structural maintenance of chromosomes protein 3	Smc3	SMC3	Rattus norvegicus	0.668360324930113	0.360794931472647	0.999521771465619	2.71972115117484	0.023230585198069	0.997481055521795
P97697	Inositol monophosphatase 1	Impa1	IMPA1	Rattus norvegicus	-0.226199875158316	0.707878230953016	0.999521771465619	0.145962956657095	0.833111102348982	0.997481055521795
P97700	Mitochondrial 2-oxoglutarate/malate carrier protein	Slc25a11	M2OM	Rattus norvegicus	1.08737265288444	0.24884616830526	0.999521771465619	-0.744237009021467	0.390143965259656	0.997481055521795
P97852	Peroxisomal multifunctional enzyme type 2	Hsd17b4	DHB4	Rattus norvegicus	0.352574573505944	0.672812025067214	0.999521771465619	0.324219588178395	0.711438535971296	0.997481055521795
Q00438-2	Isoform PYBP1 of Polypyrimidine tract-binding protein 1	Ptbp1	PTBP1	Rattus norvegicus	-0.123098867379111	0.596001476322073	0.999521771465619	-0.127388711128403	0.589887965624487	0.997481055521795
Q00715	Histone H2B type 1		H2B1	Rattus norvegicus	-0.185136597742638	0.617838563652368	0.999521771465619	-0.0400865192135628	0.913898466122578	0.997481055521795
Q00728	Histone H2A type 4		H2A4	Rattus norvegicus	0.00104924253573476	0.998440410850522	0.999521771465619	0.0853537337769432	0.873674411464544	0.997481055521795
Q00729	Histone H2B type 1-A	H2bc1	H2B1A	Rattus norvegicus	0.145994568203155	0.745819445793262	0.999521771465619	0.0407727277084281	0.927706750724733	0.997481055521795
Q00981	Ubiquitin carboxyl-terminal hydrolase isozyme L1	Uchl1	UCHL1	Rattus norvegicus	0.436922737013035	0.569833273135588	0.999521771465619	-0.30518775847059	0.670282118684002	0.997481055521795
Q01205	Dihydrolipoyllysine-residue succinyltransferase component of 2-oxoglutarate dehydrogenase complex, mitochondrial	Dlst	ODO2	Rattus norvegicus	0.206807677889645	0.773525769563927	0.999521771465619	0.228257241888245	0.748444944491613	0.997481055521795
Q01986	Dual specificity mitogen-activated protein kinase kinase 1	Map2k1	MP2K1	Rattus norvegicus	-0.788673113928432	0.286565209453654	0.999521771465619	-0.164157940300112	0.815820493632494	0.997481055521795
Q02874-2	Isoform 1 of Core histone macro-H2A.1	Macroh2a1	H2AY	Rattus norvegicus	0.0663226923973834	0.881658767687273	0.999521771465619	-0.214849945417077	0.639999358831023	0.997481055521795
Q03114	Cyclin-dependent-like kinase 5	Cdk5	CDK5	Rattus norvegicus	0.768893881953647	0.297940750968334	0.999521771465619	-0.478241473767832	0.524259960568198	0.997481055521795
Q04462	Valine--tRNA ligase	Vars1	SYVC	Rattus norvegicus	0.0494413085265964	0.870886338540981	0.999521771465619	-0.275074481708168	0.369331968739712	0.997481055521795
Q04931	FACT complex subunit SSRP1	Ssrp1	SSRP1	Rattus norvegicus	0.275629795527462	0.714508069838412	0.999521771465619	-1.32410995883769	0.140767518988826	0.997481055521795
Q05175	Brain acid soluble protein 1	Basp1	BASP1	Rattus norvegicus	0.0829250422630935	0.798986836985931	0.999521771465619	0.0953006749011878	0.779731616220688	0.997481055521795
Q05962	ADP/ATP translocase 1	Slc25a4	ADT1	Rattus norvegicus	-0.026471989958796	0.907539052473314	0.999521771465619	-0.0132032082070023	0.953793393858008	0.997481055521795
Q05982	Nucleoside diphosphate kinase A	Nme1	NDKA	Rattus norvegicus	0.159194329752287	0.653848939636569	0.999521771465619	0.729849594274799	0.0422867111100975	0.997481055521795
Q06647	ATP synthase subunit O, mitochondrial	Atp5po	ATPO	Rattus norvegicus	-0.0211545048514623	0.954503659356202	0.999521771465619	0.0506482782907571	0.889201929737726	0.997481055521795
Q07009	Calpain-2 catalytic subunit	Capn2	CAN2	Rattus norvegicus	-0.103376497956502	0.816560814757769	0.999521771465619	-0.261482636563766	0.564838895469171	0.997481055521795
Q07014-2	Isoform LYN B of Tyrosine-protein kinase Lyn	Lyn	LYN	Rattus norvegicus	0.439633865451761	0.627221548178038	0.999521771465619	-0.593228374228517	0.563035031483028	0.997481055521795
Q07205	Eukaryotic translation initiation factor 5	Eif5	IF5	Rattus norvegicus	-0.0349752688636927	0.946216440873398	0.999521771465619	-0.783637578531323	0.205235656584918	0.997481055521795
Q07266-2	Isoform E1 of Drebrin	Dbn1	DREB	Rattus norvegicus	0.272530224406897	0.463880432669288	0.999521771465619	0.159671586419502	0.664908876067033	0.997481055521795
Q07647	Solute carrier family 2, facilitated glucose transporter member 3	Slc2a3	GTR3	Rattus norvegicus	-0.00625235399908498	0.995637729411431	0.999521771465619	-0.863657176085255	0.446533141405464	0.997481055521795
Q07936	Annexin A2	Anxa2	ANXA2	Rattus norvegicus	-0.154784958305936	0.55646061678006	0.999521771465619	-0.135640056797681	0.605374255264862	0.997481055521795
Q07984	Translocon-associated protein subunit delta	Ssr4	SSRD	Rattus norvegicus	-0.118919410347736	0.873469327163304	0.999521771465619	0.238986724393808	0.765375921046671	0.997481055521795
Q08163	Adenylyl cyclase-associated protein 1	Cap1	CAP1	Rattus norvegicus	-0.0298634806370322	0.916055646135884	0.999521771465619	0.0229605176645776	0.93231075582619	0.997481055521795
Q08877-2	Isoform 2 of Dynamin-3	Dnm3	DYN3	Rattus norvegicus	0.7298622943725	0.509033137098123	0.999521771465619	0.0693357980327032	0.94056671927628	0.997481055521795
Q09073	ADP/ATP translocase 2	Slc25a5	ADT2	Rattus norvegicus	-0.108890353189592	0.600232024570328	0.999521771465619	-0.0229389871335725	0.912166651835547	0.997481055521795
Q09167	Serine/arginine-rich splicing factor 5	Srsf5	SRSF5	Rattus norvegicus	0.516017163396238	0.588748666213856	0.999521771465619	0.0787116461327371	0.938204115427692	0.997481055521795
Q0ZHH6-2	Isoform 2 of Atlastin-3	Atl3	ATLA3	Rattus norvegicus	0.191392694999339	0.813016037937337	0.999521771465619	1.51082257415345	0.12182467624201	0.997481055521795
Q10728-2	Isoform 2 of Protein phosphatase 1 regulatory subunit 12A	Ppp1r12a	MYPT1	Rattus norvegicus	-0.0919633789470638	0.919943015222209	0.999521771465619	-0.971372584237772	0.319282690965384	0.997481055521795
Q1JU68	Eukaryotic translation initiation factor 3 subunit A	Eif3a	EIF3A	Rattus norvegicus	-0.0608973780945589	0.873566263905357	0.999521771465619	-0.226506596827223	0.547090338868831	0.997481055521795
Q27W01	RNA-binding protein 8A	Rbm8a	RBM8A	Rattus norvegicus	0.42409309931083	0.476592196000689	0.999521771465619	0.226342901437104	0.73504729704649	0.997481055521795
Q27W02	Protein mago nashi homolog	Magoh	MGN	Rattus norvegicus	-0.198117983147169	0.789398590167531	0.999521771465619	0.0150961978670977	0.983421582051584	0.997481055521795
Q2PQA9	Kinesin-1 heavy chain	Kif5b	KINH	Rattus norvegicus	0.667969372704584	0.180008312153451	0.999521771465619	0.103858785143216	0.837422925913858	0.997481055521795
Q2TL32	E3 ubiquitin-protein ligase UBR4	Ubr4	UBR4	Rattus norvegicus	0.252445985879667	0.639552976900735	0.999521771465619	-0.220455217387238	0.724049478339324	0.997481055521795
Q32PX2	Aminoacyl tRNA synthase complex-interacting multifunctional protein 2	Aimp2	AIMP2	Rattus norvegicus	-0.398251393622283	0.349920485461641	0.999521771465619	-0.170930502490129	0.693035867731346	0.997481055521795
Q32PX7	Far upstream element-binding protein 1	Fubp1	FUBP1	Rattus norvegicus	0.274890203131846	0.458655100946102	0.999521771465619	0.847056204472536	0.0337977552703262	0.997481055521795
Q3B8Q1	Nucleolar RNA helicase 2	Ddx21	DDX21	Rattus norvegicus	0.121437272098472	0.780517486209934	0.999521771465619	0.0256193106596482	0.953217827402038	0.997481055521795
Q3B8Q2	Eukaryotic initiation factor 4A-III	Eif4a3	IF4A3	Rattus norvegicus	0.253066582972161	0.456058783908676	0.999521771465619	0.0391531944485735	0.907662071037032	0.997481055521795
Q3KR86	MICOS complex subunit Mic60 (Fragment)	Immt	MIC60	Rattus norvegicus	-0.0583683514141521	0.905624447966304	0.999521771465619	0.00947524588216097	0.984454807553391	0.997481055521795
Q3KRD5	Mitochondrial import receptor subunit TOM34	Tomm34	TOM34	Rattus norvegicus	0.122500518189639	0.892228708478124	0.999521771465619	0.160593231143568	0.847641890287052	0.997481055521795
Q3KRD8	Eukaryotic translation initiation factor 6	Eif6	IF6	Rattus norvegicus	0.13185614157581	0.808578984443319	0.999521771465619	0.0943779916316712	0.865741784463937	0.997481055521795
Q3MIE4	Synaptic vesicle membrane protein VAT-1 homolog	Vat1	VAT1	Rattus norvegicus	-0.164072619332954	0.667712206809926	0.999521771465619	0.229064281819524	0.542972055518829	0.997481055521795
Q3SWU3	Heterogeneous nuclear ribonucleoprotein D-like	Hnrnpdl	HNRDL	Rattus norvegicus	0.23688115523546	0.472557620590826	0.999521771465619	-0.0796708036790755	0.808662342994056	0.997481055521795
Q3T1J1	Eukaryotic translation initiation factor 5A-1	Eif5a	IF5A1	Rattus norvegicus	-0.0380194126380882	0.896520559148657	0.999521771465619	-0.0386451712946531	0.895737145447267	0.997481055521795
Q3T1K5	F-actin-capping protein subunit alpha-2	Capza2	CAZA2	Rattus norvegicus	0.130477588844288	0.810607236784042	0.999521771465619	0.00182466804394263	0.997481055521795	0.997481055521795
Q3T1L0	Aldehyde dehydrogenase family 16 member A1	Aldh16a1	A16A1	Rattus norvegicus	-0.849972017141991	0.297020724050509	0.999521771465619	-0.462214170627154	0.506641063189262	0.997481055521795
Q3ZAV8	Enhancer of mRNA-decapping protein 4	Edc4	EDC4	Rattus norvegicus	0.388065626440022	0.589431833520622	0.999521771465619	0.717116835572391	0.296928466254107	0.997481055521795
Q497B0	Omega-amidase NIT2	Nit2	NIT2	Rattus norvegicus	-1.244318174313	0.242416911263955	0.999521771465619	2.02662321687871	0.0703952399114438	0.997481055521795
Q498D9	PDZ domain-containing protein GIPC2	Gipc2	GIPC2	Rattus norvegicus	0.309852956647575	0.637845078419876	0.999521771465619	-0.0996904466180696	0.882600803155545	0.997481055521795
Q498R3	DnaJ homolog subfamily C member 10	Dnajc10	DJC10	Rattus norvegicus	-0.244572121617243	0.700985160391463	0.999521771465619	-0.707149472828916	0.30642940581778	0.997481055521795
Q498U4	SAP domain-containing ribonucleoprotein	Sarnp	SARNP	Rattus norvegicus	-0.174631341479209	0.741513152238293	0.999521771465619	-0.145728350761814	0.784306715988651	0.997481055521795
Q499N6	UBX domain-containing protein 1	Ubxn1	UBXN1	Rattus norvegicus	0.602943773384046	0.449317390429923	0.999521771465619	0.140390072408996	0.838066413122723	0.997481055521795
Q4AEF8	Coatomer subunit gamma-1	Copg1	COPG1	Rattus norvegicus	-0.205335700185133	0.60303893646627	0.999521771465619	0.105789929069331	0.791232977462308	0.997481055521795
Q4FZT0	Stomatin-like protein 2, mitochondrial	Stoml2	STML2	Rattus norvegicus	-0.0843784833228462	0.8800815492942	0.999521771465619	-0.29894238434581	0.642079896718806	0.997481055521795
Q4FZT2	Protein phosphatase methylesterase 1	Ppme1	PPME1	Rattus norvegicus	-0.903163027068138	0.355105981613108	0.999521771465619	1.64952195894779	0.101224111731657	0.997481055521795
Q4FZT9	26S proteasome non-ATPase regulatory subunit 2	Psmd2	PSMD2	Rattus norvegicus	-0.152768392199055	0.581972481587706	0.999521771465619	-0.346680924787404	0.233247806691332	0.997481055521795
Q4FZU8	Rho family-interacting cell polarization regulator 1	Ripor1	RIPR1	Rattus norvegicus	0.499943982770333	0.737303769725021	0.999521771465619	2.5202614537303	0.114874667197337	0.997481055521795
Q4FZY0	EF-hand domain-containing protein D2	Efhd2	EFHD2	Rattus norvegicus	0.674286402447612	0.334483424929106	0.999521771465619	0.0125873189080091	0.984293504858358	0.997481055521795
Q4G061	Eukaryotic translation initiation factor 3 subunit B	Eif3b	EIF3B	Rattus norvegicus	-0.0852004946463831	0.80913142360596	0.999521771465619	-0.0465963788048903	0.893175875561832	0.997481055521795
Q4G063	Protein disulfide isomerase Creld2	Creld2	CREL2	Rattus norvegicus	0.936952303938624	0.401619130726844	0.999521771465619	1.89001443241488	0.0996554362133666	0.997481055521795
Q4KLF8	Actin-related protein 2/3 complex subunit 5	Arpc5	ARPC5	Rattus norvegicus	1.22899779187582	0.151110713668067	0.999521771465619	0.818189083885144	0.33647615433418	0.997481055521795
Q4KLN6	Ribonucleoside-diphosphate reductase subunit M2	Rrm2	RIR2	Rattus norvegicus	0.979081350329572	0.429156544132359	0.999521771465619	0.0732859172763912	0.94903513785768	0.997481055521795
Q4KM49	Tyrosine--tRNA ligase, cytoplasmic	Yars1	SYYC	Rattus norvegicus	0.17588230527732	0.708949654980205	0.999521771465619	-0.155313074284175	0.734842320833534	0.997481055521795
Q4KM65	Cleavage and polyadenylation specificity factor subunit 5	Nudt21	CPSF5	Rattus norvegicus	-0.0744037047103934	0.869757638118678	0.999521771465619	-0.123907936628484	0.78334209649786	0.997481055521795
Q4KM73	UMP-CMP kinase	Cmpk1	KCY	Rattus norvegicus	0.309242947615932	0.480643127911877	0.999521771465619	0.126220131315629	0.784194690928806	0.997481055521795
Q4KM74	Vesicle-trafficking protein SEC22b	Sec22b	SC22B	Rattus norvegicus	0.413184187620037	0.512779161158445	0.999521771465619	0.42951454405905	0.486102350109147	0.997481055521795
Q4KMA2	UV excision repair protein RAD23 homolog B	Rad23b	RD23B	Rattus norvegicus	0.0892334203093051	0.887518681374779	0.999521771465619	-0.335023461512558	0.564866683014036	0.997481055521795
Q4QQT4	Serine/threonine-protein phosphatase 2A 65 kDa regulatory subunit A beta isoform	Ppp2r1b	2AAB	Rattus norvegicus	-0.361191378801513	0.386513273845819	0.999521771465619	0.11991799717547	0.771936968310033	0.997481055521795
Q4QQW4	Histone deacetylase 1	Hdac1	HDAC1	Rattus norvegicus	-0.899645874648887	0.105770489394398	0.999521771465619	0.352773525127349	0.524824992604948	0.997481055521795
Q4QRB4	Tubulin beta-3 chain	Tubb3	TBB3	Rattus norvegicus	-0.167255675865368	0.456969943211897	0.999521771465619	0.00750881308954196	0.973241367893536	0.997481055521795
Q4V7A0	WD repeat-containing protein 61	Wdr61	WDR61	Rattus norvegicus	0.58297812793225	0.492660259231922	0.999521771465619	-0.411982784316985	0.571392204391282	0.997481055521795
Q4V7C6	GMP synthase [glutamine-hydrolyzing]	Gmps	GUAA	Rattus norvegicus	-0.471849165171217	0.493453300775986	0.999521771465619	0.359105028538753	0.577134738090036	0.997481055521795
Q4V7C7	Actin-related protein 3	Actr3	ARP3	Rattus norvegicus	-0.0363595187653767	0.924631647577814	0.999521771465619	-0.175306207318227	0.639476264595008	0.997481055521795
Q4V8C2	Centromere/kinetochore protein zw10 homolog	Zw10	ZW10	Rattus norvegicus	-0.66538516605292	0.513978473612578	0.999521771465619	-0.520108700514539	0.650866555968805	0.997481055521795
Q4V8C7	Interferon-inducible double-stranded RNA-dependent protein kinase activator A	Prkra	PRKRA	Rattus norvegicus	0.60650636079837	0.301756448313721	0.999521771465619	-0.0379850362825308	0.948878136779254	0.997481055521795
Q4V8H8	EH domain-containing protein 2	Ehd2	EHD2	Rattus norvegicus	-0.350392697422727	0.586877244237832	0.999521771465619	0.119705234491648	0.834920862466123	0.997481055521795
Q4VSI4	Ubiquitin carboxyl-terminal hydrolase 7	Usp7	UBP7	Rattus norvegicus	-0.118684557217535	0.892594325515538	0.999521771465619	0.231438844601593	0.803105424446474	0.997481055521795
Q505J8	Phenylalanine--tRNA ligase alpha subunit	Farsa	SYFA	Rattus norvegicus	-0.463848313713733	0.593239351950849	0.999521771465619	-0.271067746208264	0.737415996856373	0.997481055521795
Q53B90	Ras-related protein Rab-43	Rab43	RAB43	Rattus norvegicus	0.114793540567026	0.850872977384635	0.999521771465619	0.13197935577652	0.84413013915795	0.997481055521795
Q561S0	NADH dehydrogenase [ubiquinone] 1 alpha subcomplex subunit 10, mitochondrial	Ndufa10	NDUAA	Rattus norvegicus	-0.143436674838104	0.826165453352658	0.999521771465619	0.176037390084607	0.772712864844735	0.997481055521795
Q562A2	Zinc finger RNA-binding protein	Zfr	ZFR	Rattus norvegicus	0.395755951699931	0.643181572714574	0.999521771465619	0.316173285033944	0.694603687631269	0.997481055521795
Q56A27	Nuclear cap-binding protein subunit 1	Ncbp1	NCBP1	Rattus norvegicus	0.0473829524049833	0.954680175578066	0.999521771465619	0.168313033145567	0.848603456413823	0.997481055521795
Q5BJ92	Serine/threonine-protein phosphatase 4 catalytic subunit	Ppp4c	PP4C	Rattus norvegicus	-0.387411723668624	0.672305978933447	0.999521771465619	-0.638935602203482	0.474191097553151	0.997481055521795
Q5BJK8	Golgi integral membrane protein 4	Golim4	GOLI4	Rattus norvegicus	-0.228292728493038	0.764013285503575	0.999521771465619	-0.135753141103055	0.851138941490239	0.997481055521795
Q5BK20	Jupiter microtubule associated homolog 2	Jpt2	JUPI2	Rattus norvegicus	0.0507494145734775	0.9486369077688	0.999521771465619	0.773292018247532	0.392424870693673	0.997481055521795
Q5BK63	NADH dehydrogenase [ubiquinone] 1 alpha subcomplex subunit 9, mitochondrial	Ndufa9	NDUA9	Rattus norvegicus	-0.064564016262245	0.95880895040253	0.999521771465619	-0.672597342372675	0.511302393834941	0.997481055521795
Q5FVC2	Rho guanine nucleotide exchange factor 2	Arhgef2	ARHG2	Rattus norvegicus	0.367408896292598	0.706356062208996	0.999521771465619	0.464825540999096	0.621256728760231	0.997481055521795
Q5FVI6	V-type proton ATPase subunit C 1	Atp6v1c1	VATC1	Rattus norvegicus	1.01808610825793	0.240835971591505	0.999521771465619	-0.353146184424137	0.687952081240984	0.997481055521795
Q5FVM4	Non-POU domain-containing octamer-binding protein	Nono	NONO	Rattus norvegicus	0.0351592508696535	0.93188995534228	0.999521771465619	0.372506465215158	0.34858099478796	0.997481055521795
Q5FVQ4	Malectin	Mlec	MLEC	Rattus norvegicus	-0.635540080071626	0.298193452861851	0.999521771465619	-1.0238469993297	0.132509661110238	0.997481055521795
Q5FWY5	AH receptor-interacting protein	Aip	AIP	Rattus norvegicus	0.152124310387488	0.798618260329313	0.999521771465619	-0.242261957087548	0.68101063007957	0.997481055521795
Q5GFD9	Protein IMPACT	Impact	IMPCT	Rattus norvegicus	0.831735739740746	0.288200848889937	0.999521771465619	-0.418528343367164	0.571298935454051	0.997481055521795
Q5HZY0	UBX domain-containing protein 4	Ubxn4	UBXN4	Rattus norvegicus	0.45249873336837	0.566023768093118	0.999521771465619	-0.404623841382003	0.622814521981812	0.997481055521795
Q5I0D1	Glyoxalase domain-containing protein 4	Glod4	GLOD4	Rattus norvegicus	0.356606583802937	0.660970500186876	0.999521771465619	0.392278645510101	0.613163560627286	0.997481055521795
Q5I0G4	Glycine--tRNA ligase	Gars1	GARS	Rattus norvegicus	-0.438454867275281	0.228494322130487	0.999521771465619	-0.0636294744403939	0.864295933874757	0.997481055521795
Q5M7U6	Actin-related protein 2	Actr2	ARP2	Rattus norvegicus	0.119042575354954	0.806789357378434	0.999521771465619	0.157034525190991	0.736501139958886	0.997481055521795
Q5M7V8	Thyroid hormone receptor-associated protein 3	Thrap3	TR150	Rattus norvegicus	-1.12876853414746	0.202716055934702	0.999521771465619	0.105297242119146	0.887199527941323	0.997481055521795
Q5M7W5	Microtubule-associated protein 4	Map4	MAP4	Rattus norvegicus	0.238075826227484	0.367680292275459	0.999521771465619	0.267968552979343	0.324691754396458	0.997481055521795
Q5M819	Phosphoserine phosphatase	Psph	SERB	Rattus norvegicus	-0.895355906994049	0.250653034380564	0.999521771465619	0.0153369918087219	0.983816936288403	0.997481055521795
Q5M939	Histone acetyltransferase type B catalytic subunit	Hat1	HAT1	Rattus norvegicus	0.594599262400351	0.384253699638071	0.999521771465619	-0.0807917083549065	0.90836928678344	0.997481055521795
Q5M9G3	Caprin-1	Caprin1	CAPR1	Rattus norvegicus	0.549815565902345	0.357332194671211	0.999521771465619	0.585468953527949	0.323400281054267	0.997481055521795
Q5M9I5	Cytochrome b-c1 complex subunit 6, mitochondrial	Uqcrh	QCR6	Rattus norvegicus	-0.5472662330383	0.468447636862727	0.999521771465619	-0.143352765710975	0.858904356027907	0.997481055521795
Q5PPL3	Sterol-4-alpha-carboxylate 3-dehydrogenase, decarboxylating	Nsdhl	NSDHL	Rattus norvegicus	-0.0968661239667512	0.885284896831634	0.999521771465619	-0.473817667405977	0.475551145026203	0.997481055521795
Q5PQJ6	Pyrroline-5-carboxylate reductase 3	Pycr3	P5CR3	Rattus norvegicus	-0.258620323011306	0.789863513193452	0.999521771465619	-0.761723667851851	0.358982445120501	0.997481055521795
Q5PQK1	Septin-10	Septin10	SEP10	Rattus norvegicus	-0.0884083290065623	0.87287817756381	0.999521771465619	-0.441289939402121	0.440657661539247	0.997481055521795
Q5PQX1	Torsin-1A-interacting protein 1	Tor1aip1	TOIP1	Rattus norvegicus	0.0487033933064745	0.929596348735456	0.999521771465619	-0.305072942986025	0.62064119833408	0.997481055521795
Q5RJR8	Leucine-rich repeat-containing protein 59	Lrrc59	LRC59	Rattus norvegicus	0.0514597994202278	0.887578032041209	0.999521771465619	-0.0173921210209483	0.96231066881355	0.997481055521795
Q5RK09	Eukaryotic translation initiation factor 3 subunit G	Eif3g	EIF3G	Rattus norvegicus	-0.123314141544241	0.813497471039468	0.999521771465619	0.57801612884184	0.2739392744747	0.997481055521795
Q5RKI0	WD repeat-containing protein 1	Wdr1	WDR1	Rattus norvegicus	0.238010176227214	0.527826715338989	0.999521771465619	-0.0372869277453707	0.921931473428986	0.997481055521795
Q5RKI1	Eukaryotic initiation factor 4A-II	Eif4a2	IF4A2	Rattus norvegicus	-0.120414348902464	0.699187509254502	0.999521771465619	0.21842067202542	0.489621505182432	0.997481055521795
Q5SGE0	Leucine-rich PPR motif-containing protein, mitochondrial	Lrpprc	LPPRC	Rattus norvegicus	0.00798626264646127	0.98402517737845	0.999521771465619	-0.281554267073142	0.495708433538222	0.997481055521795
Q5U211	Sorting nexin-3	Snx3	SNX3	Rattus norvegicus	0.340490029984508	0.61792634672002	0.999521771465619	-0.23726990211842	0.729802536763743	0.997481055521795
Q5U216	ATP-dependent RNA helicase DDX39A	Ddx39a	DX39A	Rattus norvegicus	0.107064925010662	0.713457387095144	0.999521771465619	0.101487029489107	0.730687325022903	0.997481055521795
Q5U2Q7	Eukaryotic peptide chain release factor subunit 1	Etf1	ERF1	Rattus norvegicus	1.25917058297256	0.199213660714549	0.999521771465619	0.977528239958183	0.282390999846145	0.997481055521795
Q5U2R7	LRP chaperone MESD	Mesd	MESD	Rattus norvegicus	0.471639497400864	0.562983947720016	0.999521771465619	-0.310673413759204	0.731361295005437	0.997481055521795
Q5U2U2	Crk-like protein	Crkl	CRKL	Rattus norvegicus	-0.0510336269471819	0.931826899067455	0.999521771465619	-0.541275464967754	0.382859455799601	0.997481055521795
Q5U2Y1	General transcription factor II-I	Gtf2i	GTF2I	Rattus norvegicus	0.29762580360108	0.650867652256237	0.999521771465619	0.408022956682862	0.533362273769917	0.997481055521795
Q5U2Z3	Nucleosome assembly protein 1-like 4	Nap1l4	NP1L4	Rattus norvegicus	0.249555043452027	0.647755072600576	0.999521771465619	0.142086381869766	0.786208060298625	0.997481055521795
Q5U300	Ubiquitin-like modifier-activating enzyme 1	Uba1	UBA1	Rattus norvegicus	-0.0918056700451486	0.586779142920369	0.999521771465619	-0.0986906595641354	0.557869490829195	0.997481055521795
Q5U318	Astrocytic phosphoprotein PEA-15	Pea15	PEA15	Rattus norvegicus	-0.251847408175012	0.527563801872013	0.999521771465619	0.390621325140389	0.337400671256059	0.997481055521795
Q5U367	Multifunctional procollagen lysine hydroxylase and glycosyltransferase LH3	Plod3	PLOD3	Rattus norvegicus	-0.479058654768374	0.362150780083118	0.999521771465619	-0.0214593781966599	0.970013038538444	0.997481055521795
Q5XFW8	Protein SEC13 homolog	Sec13	SEC13	Rattus norvegicus	0.492219007723654	0.487592867932199	0.999521771465619	-0.306045800053094	0.646530992846196	0.997481055521795
Q5XFX0	Transgelin-2	Tagln2	TAGL2	Rattus norvegicus	-0.253579341047722	0.384455372298495	0.999521771465619	0.0285894535559274	0.921516672166909	0.997481055521795
Q5XHY5	Threonine--tRNA ligase 1, cytoplasmic	Tars1	SYTC	Rattus norvegicus	-0.0712895541869659	0.840424434985924	0.999521771465619	-0.312324811567684	0.381955286199324	0.997481055521795
Q5XHZ0	Heat shock protein 75 kDa, mitochondrial	Trap1	TRAP1	Rattus norvegicus	0.130645960883837	0.749469158999398	0.999521771465619	0.0223584319230396	0.954874284105709	0.997481055521795
Q5XI22	Acetyl-CoA acetyltransferase, cytosolic	Acat2	THIC	Rattus norvegicus	-0.182943713558325	0.492611148352833	0.999521771465619	-0.11629015388605	0.658897266994624	0.997481055521795
Q5XI32	F-actin-capping protein subunit beta	Capzb	CAPZB	Rattus norvegicus	-0.0861406754335065	0.875249675139073	0.999521771465619	-0.0424179310040981	0.936984782590605	0.997481055521795
Q5XI72	Eukaryotic translation initiation factor 4H	Eif4h	IF4H	Rattus norvegicus	0.156872010043969	0.729043848411057	0.999521771465619	-0.110722213729503	0.806868344445616	0.997481055521795
Q5XI73	Rho GDP-dissociation inhibitor 1	Arhgdia	GDIR1	Rattus norvegicus	-0.0276151397468283	0.913129405437535	0.999521771465619	0.114941452262657	0.655707908133222	0.997481055521795
Q5XI78	2-oxoglutarate dehydrogenase, mitochondrial	Ogdh	ODO1	Rattus norvegicus	0.157195842985148	0.830946371103337	0.999521771465619	-0.482862640411875	0.481121662508486	0.997481055521795
Q5XI81	Fragile X mental retardation syndrome-related protein 1	Fxr1	FXR1	Rattus norvegicus	0.271372142219323	0.622313009245919	0.999521771465619	-0.0643458196364133	0.917714368386518	0.997481055521795
Q5XID1	Anamorsin	Ciapin1	CPIN1	Rattus norvegicus	-0.560464364030134	0.428638451022141	0.999521771465619	-0.422150864343141	0.560497038960736	0.997481055521795
Q5XIE0	Acidic leucine-rich nuclear phosphoprotein 32 family member E	Anp32e	AN32E	Rattus norvegicus	-0.0272872467794787	0.934671774540924	0.999521771465619	0.0267598542726453	0.936646858965893	0.997481055521795
Q5XIF6	Tubulin alpha-4A chain	Tuba4a	TBA4A	Rattus norvegicus	-0.0834595856482309	0.63535935228265	0.999521771465619	-0.0813080184141336	0.643196638339246	0.997481055521795
Q5XIG8	Serine-threonine kinase receptor-associated protein	Strap	STRAP	Rattus norvegicus	0.200780683680005	0.626143331537364	0.999521771465619	0.201171055899303	0.647774440277497	0.997481055521795
Q5XIH7	Prohibitin-2	Phb2	PHB2	Rattus norvegicus	-0.528341300935942	0.135823542461531	0.999521771465619	0.0952255188621776	0.793826344202569	0.997481055521795
Q5XII0	Mammalian ependymin-related protein 1	Epdr1	EPDR1	Rattus norvegicus	0.0585463134786732	0.93770784212031	0.999521771465619	0.568675642007566	0.472970889034564	0.997481055521795
Q5XIM5	Protein CDV3 homolog	Cdv3	CDV3	Rattus norvegicus	0.419776116334189	0.624165641105187	0.999521771465619	-0.869533999627598	0.308930197651922	0.997481055521795
Q5XIM7	Lysine--tRNA ligase	Kars1	SYK	Rattus norvegicus	-0.111040495051586	0.731655980880625	0.999521771465619	0.0565123625034151	0.862765280257968	0.997481055521795
Q5XIM9	T-complex protein 1 subunit beta	Cct2	TCPB	Rattus norvegicus	0.161762098206861	0.41809259579754	0.999521771465619	-0.0592384168331118	0.768368013511962	0.997481055521795
Q5XIP6	Flap endonuclease 1	Fen1	FEN1	Rattus norvegicus	-0.0530482805926261	0.922834908126977	0.999521771465619	-0.714064863493333	0.208522380009249	0.997481055521795
Q5XIP9	Transmembrane protein 43	Tmem43	TMM43	Rattus norvegicus	0.384490532265517	0.327713240365157	0.999521771465619	0.193746689774586	0.638735963211338	0.997481055521795
Q60587	Trifunctional enzyme subunit beta, mitochondrial	Hadhb	ECHB	Rattus norvegicus	-0.435978760325339	0.534633823256874	0.999521771465619	0.887362658744888	0.241070304893501	0.997481055521795
Q62636	Ras-related protein Rap-1b	Rap1b	RAP1B	Rattus norvegicus	0.156537540926791	0.612078301249727	0.999521771465619	0.29449403007519	0.350475126901264	0.997481055521795
Q62638	Golgi apparatus protein 1	Glg1	GSLG1	Rattus norvegicus	-0.245040837787441	0.496169858848554	0.999521771465619	-0.124768513726021	0.726542949183236	0.997481055521795
Q62658	Peptidyl-prolyl cis-trans isomerase FKBP1A	Fkbp1a	FKB1A	Rattus norvegicus	0.199987231474162	0.659405054750813	0.999521771465619	-0.126121163800968	0.774312889486838	0.997481055521795
Q62667	Major vault protein	Mvp	MVP	Rattus norvegicus	-0.36895102265937	0.41522724787083	0.999521771465619	-0.357331905334015	0.407078966776717	0.997481055521795
Q62698	Cytoplasmic dynein 1 light intermediate chain 2	Dync1li2	DC1L2	Rattus norvegicus	0.293239203608727	0.715224377321848	0.999521771465619	0.673299787629492	0.379721395340876	0.997481055521795
Q62703	Reticulocalbin-2	Rcn2	RCN2	Rattus norvegicus	0.313171974795884	0.620033510023421	0.999521771465619	-0.00287852477365546	0.996503171172751	0.997481055521795
Q62724	DNA replication licensing factor MCM6 (Fragment)	Mcm6	MCM6	Rattus norvegicus	-0.121154723136935	0.734650647655217	0.999521771465619	0.13300581361048	0.705743534101848	0.997481055521795
Q62733	Lamina-associated polypeptide 2, isoform beta	Tmpo	LAP2	Rattus norvegicus	0.161826875470242	0.537936348449917	0.999521771465619	0.067808234690222	0.802951162360569	0.997481055521795
Q62736	Non-muscle caldesmon	Cald1	CALD1	Rattus norvegicus	0.0633497845133645	0.886748944704363	0.999521771465619	0.258031873703249	0.562157810392708	0.997481055521795
Q62764-2	Isoform 2 of Y-box-binding protein 3	Ybx3	YBOX3	Rattus norvegicus	0.270120651719073	0.653606146813914	0.999521771465619	-0.591705046976079	0.320811342712167	0.997481055521795
Q62785	28 kDa heat- and acid-stable phosphoprotein	Pdap1	HAP28	Rattus norvegicus	0.372454985441118	0.582798431545068	0.999521771465619	-0.00939250413742602	0.988886275497237	0.997481055521795
Q62786	Prostaglandin F2 receptor negative regulator	Ptgfrn	FPRP	Rattus norvegicus	-0.906676177524139	0.126538329937661	0.999521771465619	-0.25087427975811	0.633665340247611	0.997481055521795
Q62812	Myosin-9	Myh9	MYH9	Rattus norvegicus	-0.0888789071252384	0.55851634700861	0.999521771465619	0.01587153494254	0.916692681914182	0.997481055521795
Q62826	Heterogeneous nuclear ribonucleoprotein M	Hnrnpm	HNRPM	Rattus norvegicus	0.0451928773992282	0.88266956228069	0.999521771465619	0.185648280665687	0.548402259615713	0.997481055521795
Q62829	Serine/threonine-protein kinase PAK 3	Pak3	PAK3	Rattus norvegicus	-0.420803213375342	0.506935288461086	0.999521771465619	0.330660063939191	0.621895004860681	0.997481055521795
Q62871-3	Isoform 2C of Cytoplasmic dynein 1 intermediate chain 2	Dync1i2	DC1I2	Rattus norvegicus	0.118238897571623	0.757830865753449	0.999521771465619	-0.0724087350252191	0.854279984335112	0.997481055521795
Q62908	Cysteine and glycine-rich protein 2	Csrp2	CSRP2	Rattus norvegicus	-0.106607546102108	0.870773554236562	0.999521771465619	-0.0345913769260604	0.958312196550294	0.997481055521795
Q62920	PDZ and LIM domain protein 5	Pdlim5	PDLI5	Rattus norvegicus	0.293493450842929	0.420051946818359	0.999521771465619	0.2366900158682	0.523397577186828	0.997481055521795
Q62940	E3 ubiquitin-protein ligase NEDD4	Nedd4	NEDD4	Rattus norvegicus	0.199634555989153	0.656008759143359	0.999521771465619	-0.671161125808058	0.117250687797204	0.997481055521795
Q62952-2	Isoform 2 of Dihydropyrimidinase-related protein 3	Dpysl3	DPYL3	Rattus norvegicus	0.0258416711666235	0.916932136351993	0.999521771465619	0.143193548134077	0.559716585443126	0.997481055521795
Q62967	Diphosphomevalonate decarboxylase	Mvd	MVD1	Rattus norvegicus	-0.198480188645997	0.662710648639991	0.999521771465619	0.453524276068232	0.339068013277495	0.997481055521795
Q63009	Protein arginine N-methyltransferase 1	Prmt1	ANM1	Rattus norvegicus	-0.267304808683591	0.559333859139332	0.999521771465619	-0.234955484939161	0.611450083234736	0.997481055521795
Q63016	Large neutral amino acids transporter small subunit 1	Slc7a5	LAT1	Rattus norvegicus	0.187912157337084	0.822717418449782	0.999521771465619	0.0943588673451615	0.915751893983483	0.997481055521795
Q63081	Protein disulfide-isomerase A6	Pdia6	PDIA6	Rattus norvegicus	-0.0833260707968397	0.723089667232416	0.999521771465619	-0.0358630211969694	0.879279592353499	0.997481055521795
Q63083	Nucleobindin-1	Nucb1	NUCB1	Rattus norvegicus	0.150035583806617	0.814188784876615	0.999521771465619	-0.381137014087408	0.555662583535721	0.997481055521795
Q63186	Translation initiation factor eIF-2B subunit delta	Eif2b4	EI2BD	Rattus norvegicus	-0.142655092995417	0.881743911327678	0.999521771465619	0.0345630447104682	0.971344270146333	0.997481055521795
Q63228	Glia maturation factor beta	Gmfb	GMFB	Rattus norvegicus	0.560464996325165	0.525505062099937	0.999521771465619	0.0555402771823328	0.941579770305339	0.997481055521795
Q63269	Inositol 1,4,5-trisphosphate receptor type 3	Itpr3	ITPR3	Rattus norvegicus	-0.265839490884065	0.686097532397139	0.999521771465619	-0.435707161300912	0.474047504783965	0.997481055521795
Q63270	Cytoplasmic aconitate hydratase	Aco1	ACOHC	Rattus norvegicus	-0.0802252297493033	0.889732439893568	0.999521771465619	1.01820575880327	0.0845305227616256	0.997481055521795
Q63321	Procollagen-lysine,2-oxoglutarate 5-dioxygenase 1	Plod1	PLOD1	Rattus norvegicus	-0.135776007843194	0.860122172165323	0.999521771465619	0.0125242016194079	0.989389084264613	0.997481055521795
Q63347	26S proteasome regulatory subunit 7	Psmc2	PRS7	Rattus norvegicus	-0.172236601876043	0.695743203806344	0.999521771465619	0.219450641590189	0.613514795793798	0.997481055521795
Q63355	Unconventional myosin-Ic	Myo1c	MYO1C	Rattus norvegicus	-0.18163475986876	0.632178865407138	0.999521771465619	0.177455228686717	0.642389946370482	0.997481055521795
Q63377	Sodium/potassium-transporting ATPase subunit beta-3	Atp1b3	AT1B3	Rattus norvegicus	0.071107606458318	0.881764123926364	0.999521771465619	0.180298602141028	0.716717596454644	0.997481055521795
Q63396	Activated RNA polymerase II transcriptional coactivator p15	Sub1	TCP4	Rattus norvegicus	0.382158856087525	0.594629128692272	0.999521771465619	0.0329360594843858	0.965001586795698	0.997481055521795
Q63413	Spliceosome RNA helicase Ddx39b	Ddx39b	DX39B	Rattus norvegicus	-0.0852121194430348	0.738695991459374	0.999521771465619	0.206989193159716	0.418347791804264	0.997481055521795
Q63429	Polyubiquitin-C	Ubc	UBC	Rattus norvegicus	0.4128823697978	0.301914948851341	0.999521771465619	0.361761443295717	0.397596291590811	0.997481055521795
Q63448	Peroxisomal acyl-coenzyme A oxidase 3	Acox3	ACOX3	Rattus norvegicus	-0.014479203150157	0.987167974135143	0.999521771465619	-0.318250899829016	0.731849772206542	0.997481055521795
Q63450	Calcium/calmodulin-dependent protein kinase type 1	Camk1	KCC1A	Rattus norvegicus	0.828030885408866	0.304120810270984	0.999521771465619	-0.527083340228119	0.46112516796358	0.997481055521795
Q63507	60S ribosomal protein L14	Rpl14	RL14	Rattus norvegicus	0.0710029487931116	0.871772295859104	0.999521771465619	-0.457136688575455	0.284635165605972	0.997481055521795
Q63525	Nuclear migration protein nudC	Nudc	NUDC	Rattus norvegicus	0.0549230966801732	0.903516942459733	0.999521771465619	-0.0515898577597488	0.913149571179226	0.997481055521795
Q63560	Microtubule-associated protein 6	Map6	MAP6	Rattus norvegicus	-0.0241012266876845	0.976341173624657	0.999521771465619	-0.822970616450657	0.379243605856997	0.997481055521795
Q63569	26S proteasome regulatory subunit 6A	Psmc3	PRS6A	Rattus norvegicus	-0.168564206673771	0.68284408800282	0.999521771465619	-0.1640913021613	0.671677025461046	0.997481055521795
Q63570	26S proteasome regulatory subunit 6B	Psmc4	PRS6B	Rattus norvegicus	-0.299946011389312	0.477216898226219	0.999521771465619	-0.518625712314313	0.226407536543847	0.997481055521795
Q63584	Transmembrane emp24 domain-containing protein 10	Tmed10	TMEDA	Rattus norvegicus	-0.130412230159871	0.807718507456882	0.999521771465619	-0.171644067074363	0.762383120249001	0.997481055521795
Q63598	Plastin-3	Pls3	PLST	Rattus norvegicus	0.290139226963791	0.393218748368972	0.999521771465619	0.0154004893123859	0.963590576328846	0.997481055521795
Q63610	Tropomyosin alpha-3 chain	Tpm3	TPM3	Rattus norvegicus	0.0182040606523879	0.941261934594739	0.999521771465619	0.146731791040404	0.558323585214358	0.997481055521795
Q63610-2	Isoform 2 of Tropomyosin alpha-3 chain	Tpm3	TPM3	Rattus norvegicus	0.0198501545907556	0.936995663555848	0.999521771465619	0.156938918157899	0.538789470341433	0.997481055521795
Q63617	Hypoxia up-regulated protein 1	Hyou1	HYOU1	Rattus norvegicus	-0.203722123102027	0.484992356983482	0.999521771465619	-0.0588809663501901	0.83974522185502	0.997481055521795
Q63663	Guanylate-binding protein 1	Gbp2	GBP2	Rattus norvegicus	0.0157598764066692	0.971623766223796	0.999521771465619	-0.031869639126938	0.942079776403176	0.997481055521795
Q63690	Apoptosis regulator BAX	Bax	BAX	Rattus norvegicus	0.903504833869224	0.354851490326726	0.999521771465619	0.213411640276364	0.802181510581298	0.997481055521795
Q63692	Hsp90 co-chaperone Cdc37	Cdc37	CDC37	Rattus norvegicus	0.0621308898003732	0.881519818682559	0.999521771465619	0.199206480055453	0.635446782678042	0.997481055521795
Q63699	Cyclin-dependent kinase 2	Cdk2	CDK2	Rattus norvegicus	1.05190366126937	0.0910623078510469	0.999521771465619	0.269921243049112	0.695502372835432	0.997481055521795
Q63716	Peroxiredoxin-1	Prdx1	PRDX1	Rattus norvegicus	0.0320260773589303	0.865135507398079	0.999521771465619	0.177515673369692	0.34656930145633	0.997481055521795
Q63768	Adapter molecule crk	Crk	CRK	Rattus norvegicus	-0.537282502625762	0.511703060133811	0.999521771465619	-0.914723424211316	0.247680561414934	0.997481055521795
Q63797	Proteasome activator complex subunit 1	Psme1	PSME1	Rattus norvegicus	-0.126027680463286	0.636601299551581	0.999521771465619	0.0683175130543763	0.79811129013995	0.997481055521795
Q63798	Proteasome activator complex subunit 2	Psme2	PSME2	Rattus norvegicus	0.121051691450827	0.716080584310121	0.999521771465619	-0.128842303164909	0.709181459683333	0.997481055521795
Q63803	Guanine nucleotide-binding protein G(s) subunit alpha isoforms XLas	Gnas	GNAS1	Rattus norvegicus	0.577832420215549	0.327316335411262	0.999521771465619	0.564636923659511	0.344794675962368	0.997481055521795
Q63862-3	Isoform 3 of Myosin-11	Myh11	MYH11	Rattus norvegicus	-0.0359274797579313	0.898421880951102	0.999521771465619	-0.363378588325977	0.198898068234519	0.997481055521795
Q63942	GTP-binding protein Rab-3D	Rab3d	RAB3D	Rattus norvegicus	-0.144345571716223	0.790858929420266	0.999521771465619	0.49633663429305	0.424553031922311	0.997481055521795
Q63945	Protein SET	Set	SET	Rattus norvegicus	0.525655954073012	0.126946374148135	0.999521771465619	-0.191357622153435	0.58521670195923	0.997481055521795
Q63945-2	Isoform 2 of Protein SET	Set	SET	Rattus norvegicus	0.516990579213494	0.137987077496414	0.999521771465619	-0.191427699529223	0.587442667414144	0.997481055521795
Q64057	Alpha-aminoadipic semialdehyde dehydrogenase	Aldh7a1	AL7A1	Rattus norvegicus	-0.252017554147365	0.472364641148391	0.999521771465619	-0.203935639563779	0.557154133539941	0.997481055521795
Q64060	Probable ATP-dependent RNA helicase DDX4	Ddx4	DDX4	Rattus norvegicus	-0.0474409284767739	0.968123244601993	0.999521771465619	1.29834978775639	0.253822928533902	0.997481055521795
Q64119	Myosin light polypeptide 6	Myl6	MYL6	Rattus norvegicus	-0.100991710303168	0.668220552881202	0.999521771465619	0.0908770364914434	0.695110160531897	0.997481055521795
Q641W2	MYG1 exonuclease	Myg1	MYG1	Rattus norvegicus	0.21415657105259	0.667479319961203	0.999521771465619	0.028876296489182	0.952217841819281	0.997481055521795
Q641X8	Eukaryotic translation initiation factor 3 subunit E	Eif3e	EIF3E	Rattus norvegicus	-0.111148087468538	0.825463276731722	0.999521771465619	-0.59839622786246	0.225500778263089	0.997481055521795
Q641Y0	Dolichyl-diphosphooligosaccharide--protein glycosyltransferase 48 kDa subunit	Ddost	OST48	Rattus norvegicus	0.226848175738103	0.58073723085931	0.999521771465619	0.200934936512664	0.641614445697039	0.997481055521795
Q641Y8	ATP-dependent RNA helicase DDX1	Ddx1	DDX1	Rattus norvegicus	-0.0712463512466168	0.8463733195527	0.999521771465619	-0.0601534506671096	0.87466941955181	0.997481055521795
Q641Z6	EH domain-containing protein 1	Ehd1	EHD1	Rattus norvegicus	0.763602202442623	0.418764943121792	0.999521771465619	0.00906547763403721	0.993121786065622	0.997481055521795
Q642C0	DnaJ homolog subfamily C member 8	Dnajc8	DNJC8	Rattus norvegicus	-0.204402955173703	0.80305325415478	0.999521771465619	0.313323713826137	0.678702258983424	0.997481055521795
Q64303	Serine/threonine-protein kinase PAK 2	Pak2	PAK2	Rattus norvegicus	-0.50840625185949	0.363090858070934	0.999521771465619	0.181758125248386	0.757626045598411	0.997481055521795
Q64361	Latexin	Lxn	LXN	Rattus norvegicus	0.21537668605488	0.730854472443789	0.999521771465619	0.0375668787465337	0.953487635532367	0.997481055521795
Q64428	Trifunctional enzyme subunit alpha, mitochondrial	Hadha	ECHA	Rattus norvegicus	-0.149121329929022	0.67527623919639	0.999521771465619	-0.17501485621403	0.622015779090237	0.997481055521795
Q64537	Calpain small subunit 1	Capns1	CPNS1	Rattus norvegicus	-0.550427157334113	0.515942413399268	0.999521771465619	0.56418713247855	0.518908575091446	0.997481055521795
Q64541	Sodium/potassium-transporting ATPase subunit alpha-4	Atp1a4	AT1A4	Rattus norvegicus	1.06501193018675	0.142697644453107	0.999521771465619	0.847989419967715	0.280802094365825	0.997481055521795
Q64559-1	Isoform 1 of Cytosolic acyl coenzyme A thioester hydrolase	Acot7	BACH	Rattus norvegicus	0.696483702005691	0.273828563851213	0.999521771465619	0.16578509732136	0.779464150732117	0.997481055521795
Q64560	Tripeptidyl-peptidase 2	Tpp2	TPP2	Rattus norvegicus	0.0235570534474763	0.971326622995537	0.999521771465619	0.275903427449317	0.705876240060615	0.997481055521795
Q64578	Sarcoplasmic/endoplasmic reticulum calcium ATPase 1	Atp2a1	AT2A1	Rattus norvegicus	0.469679052037469	0.558051970108755	0.999521771465619	0.0395462004776024	0.96018794077802	0.997481055521795
Q64598	Histone H2A type 1-F		H2A1F	Rattus norvegicus	0.00104958672201161	0.998438980432375	0.999521771465619	0.0829757511803445	0.877093783722546	0.997481055521795
Q64612	Receptor-type tyrosine-protein phosphatase V	Ptprv	PTPRV	Rattus norvegicus	-1.65208752108072	0.147014894011612	0.999521771465619	0.620987864589758	0.52880613965023	0.997481055521795
Q64654	Lanosterol 14-alpha demethylase	Cyp51a1	CP51A	Rattus norvegicus	0.48910393697738	0.436728404824504	0.999521771465619	-0.173412441455112	0.794801878742899	0.997481055521795
Q65Z14	Oncostatin-M-specific receptor subunit beta	Osmr	OSMR	Rattus norvegicus	-0.820999387701507	0.416730464228178	0.999521771465619	-0.507342755738835	0.629340017404153	0.997481055521795
Q66H12	Alpha-N-acetylgalactosaminidase	Naga	NAGAB	Rattus norvegicus	-0.392692456458556	0.571843494208021	0.999521771465619	-0.0936241352013018	0.894655290297507	0.997481055521795
Q66H61	Glutamine--tRNA ligase	Qars1	SYQ	Rattus norvegicus	0.06532782102013	0.869216016101024	0.999521771465619	-0.475188226170568	0.229207029345599	0.997481055521795
Q66H80	Coatomer subunit delta	Arcn1	COPD	Rattus norvegicus	-0.22310378806892	0.616218416561219	0.999521771465619	0.113936207230297	0.796510670789321	0.997481055521795
Q66HA6	ADP-ribosylation factor-like protein 8B	Arl8b	ARL8B	Rattus norvegicus	-0.146423797647326	0.867201644414642	0.999521771465619	0.986344685227634	0.340220040728378	0.997481055521795
Q66HA8	Heat shock protein 105 kDa	Hsph1	HS105	Rattus norvegicus	0.343297574409043	0.240207996421106	0.999521771465619	0.0994768172365121	0.725532505029276	0.997481055521795
Q66HC5	Nuclear pore complex protein Nup93	Nup93	NUP93	Rattus norvegicus	-0.0686959805106082	0.895507533644571	0.999521771465619	-0.343197836155269	0.508718949743062	0.997481055521795
Q66HD0	Endoplasmin	Hsp90b1	ENPL	Rattus norvegicus	-0.0826695462806184	0.570307094521682	0.999521771465619	0.122629459777624	0.404218543399849	0.997481055521795
Q66HD3	Nuclear autoantigenic sperm protein	Nasp	NASP	Rattus norvegicus	-0.149028194581637	0.72973356625576	0.999521771465619	0.604675524654713	0.18447681559597	0.997481055521795
Q66HF1	NADH-ubiquinone oxidoreductase 75 kDa subunit, mitochondrial	Ndufs1	NDUS1	Rattus norvegicus	0.126159074222007	0.812149041088851	0.999521771465619	0.299915383996916	0.542490696098295	0.997481055521795
Q66HL2	Src substrate cortactin	Cttn	SRC8	Rattus norvegicus	-0.0455870048957126	0.933996445985297	0.999521771465619	0.453238977070192	0.430002961095354	0.997481055521795
Q66HR2	Microtubule-associated protein RP/EB family member 1	Mapre1	MARE1	Rattus norvegicus	0.124690065751033	0.776115337264209	0.999521771465619	-0.102916959609836	0.819885445769339	0.997481055521795
Q66X93	Staphylococcal nuclease domain-containing protein 1	Snd1	SND1	Rattus norvegicus	-0.102678086163154	0.626976406408182	0.999521771465619	-0.0506074609368691	0.810167697715332	0.997481055521795
Q68A21	Transcriptional activator protein Pur-beta	Purb	PURB	Rattus norvegicus	-0.358152691632913	0.659021941803656	0.999521771465619	0.57749960221175	0.588363069804748	0.997481055521795
Q68FP1	Gelsolin	Gsn	GELS	Rattus norvegicus	0.113568459377204	0.572817921745292	0.999521771465619	0.0463443427637097	0.817074031182559	0.997481055521795
Q68FQ0	T-complex protein 1 subunit epsilon	Cct5	TCPE	Rattus norvegicus	-0.0615554512651318	0.804026680893214	0.999521771465619	-0.0995001340739088	0.693996997775565	0.997481055521795
Q68FR6	Elongation factor 1-gamma	Eef1g	EF1G	Rattus norvegicus	-0.0917873703965736	0.707418545361215	0.999521771465619	0.113013303831099	0.64641498067777	0.997481055521795
Q68FR9-2	Isoform 2 of Elongation factor 1-delta	Eef1d	EF1D	Rattus norvegicus	-0.0391349707383741	0.882297902251789	0.999521771465619	0.0761147335685434	0.775967610931815	0.997481055521795
Q68FS2	COP9 signalosome complex subunit 4	Cops4	CSN4	Rattus norvegicus	0.188814233448604	0.848147551330672	0.999521771465619	-0.67281867658873	0.474745844978082	0.997481055521795
Q68FS4-2	Isoform 2 of Cytosol aminopeptidase	Lap3	AMPL	Rattus norvegicus	-0.158370743300085	0.603849483081407	0.999521771465619	-0.0471289510851694	0.875853975727933	0.997481055521795
Q68FU3	Electron transfer flavoprotein subunit beta	Etfb	ETFB	Rattus norvegicus	0.00484756578377331	0.989810803035797	0.999521771465619	0.452549059113859	0.253900676476148	0.997481055521795
Q68FU7	Ubiquinone biosynthesis monooxygenase COQ6, mitochondrial	Coq6	COQ6	Rattus norvegicus	-0.616747500687264	0.373584605317531	0.999521771465619	0.909293841646864	0.179594257557516	0.997481055521795
Q68FX0	Isocitrate dehydrogenase [NAD] subunit beta, mitochondrial	Idh3B	IDH3B	Rattus norvegicus	-0.825403031921597	0.280341739210893	0.999521771465619	-0.253721288859439	0.756689766525706	0.997481055521795
Q68FY0	Cytochrome b-c1 complex subunit 1, mitochondrial	Uqcrc1	QCR1	Rattus norvegicus	0.0181525890443302	0.977457056732363	0.999521771465619	0.220290754592138	0.711024040970157	0.997481055521795
Q6AXQ0	SUMO-activating enzyme subunit 1	Sae1	SAE1	Rattus norvegicus	-0.140658052567317	0.777069220593296	0.999521771465619	0.149795063159308	0.754863410703654	0.997481055521795
Q6AXS3	Protein DEK	Dek	DEK	Rattus norvegicus	-0.219428233208985	0.637830314962176	0.999521771465619	0.266545408258606	0.597553293643934	0.997481055521795
Q6AXS5-2	Isoform 2 of Plasminogen activator inhibitor 1 RNA-binding protein	Serbp1	PAIRB	Rattus norvegicus	0.349691129611084	0.522112239951631	0.999521771465619	-0.159265795952786	0.776632739897142	0.997481055521795
Q6AXT7	RNA-binding protein 42	Rbm42	RBM42	Rattus norvegicus	-0.866588294084895	0.306415787889371	0.999521771465619	0.0512306687963496	0.951232641881689	0.997481055521795
Q6AXU6	Jupiter microtubule associated homolog 1	JPT1	JUPI1	Rattus norvegicus	0.661541267194913	0.326203649138092	0.999521771465619	0.10503403481715	0.887547970494806	0.997481055521795
Q6AY09	Heterogeneous nuclear ribonucleoprotein H2	Hnrnph2	HNRH2	Rattus norvegicus	0.148370718673316	0.643729496643985	0.999521771465619	0.0436379353341194	0.89363339584618	0.997481055521795
Q6AY23	Pyrroline-5-carboxylate reductase 2	Pycr2	P5CR2	Rattus norvegicus	-0.0473492866055986	0.945239667867057	0.999521771465619	-0.222412396282254	0.759153603644845	0.997481055521795
Q6AY47	Protein adenylyltransferase FICD	Ficd	FICD	Rattus norvegicus	0.258354439723741	0.769162969412481	0.999521771465619	0.485397008580692	0.625144209489254	0.997481055521795
Q6AY56	Tubulin alpha-8 chain	Tuba8	TBA8	Rattus norvegicus	-0.0849592787923626	0.59992869886133	0.999521771465619	-0.0665555527161726	0.681026377990971	0.997481055521795
Q6AY63	ADP-sugar pyrophosphatase	Nudt5	NUDT5	Rattus norvegicus	0.870655921987939	0.460562619963717	0.999521771465619	1.02843519468488	0.332102598823157	0.997481055521795
Q6AY84	Secernin-1	Scrn1	SCRN1	Rattus norvegicus	-0.217189151020868	0.534749695995209	0.999521771465619	-0.167199157077601	0.61532014509216	0.997481055521795
Q6AY86	Vacuolar protein sorting-associated protein 26A	Vps26a	VP26A	Rattus norvegicus	0.0869731471828289	0.92014346239698	0.999521771465619	1.13808721159235	0.237272871415478	0.997481055521795
Q6AYB4	Heat shock 70 kDa protein 14	Hspa14	HSP7E	Rattus norvegicus	0.292742935161728	0.664952209013695	0.999521771465619	0.318416378366061	0.642105140939214	0.997481055521795
Q6AYC4	Macrophage-capping protein	Capg	CAPG	Rattus norvegicus	-0.014450037921458	0.961789035594674	0.999521771465619	0.153314404449103	0.602762888246464	0.997481055521795
Q6AYD3	Proliferation-associated protein 2G4	Pa2g4	PA2G4	Rattus norvegicus	-0.0184533329228331	0.951696886592018	0.999521771465619	0.293139580652424	0.338139079706829	0.997481055521795
Q6AYH5	Dynactin subunit 2	Dctn2	DCTN2	Rattus norvegicus	-0.37267193207602	0.448230798358895	0.999521771465619	-0.595707127941976	0.24880551626564	0.997481055521795
Q6AYK6	Calcyclin-binding protein	Cacybp	CYBP	Rattus norvegicus	-0.572812099257513	0.354017155603163	0.999521771465619	-0.669687323442454	0.340871508752522	0.997481055521795
Q6AYK8	Eukaryotic translation initiation factor 3 subunit D	Eif3d	EIF3D	Rattus norvegicus	-0.0340814215185493	0.944357488644263	0.999521771465619	-0.0230962219807956	0.964498818033246	0.997481055521795
Q6AYT3	RNA-splicing ligase RtcB homolog	Rtcb	RTCB	Rattus norvegicus	0.147242836628215	0.777738384791868	0.999521771465619	-0.0682003807907261	0.900635650543718	0.997481055521795
Q6AYZ1	Tubulin alpha-1C chain	Tuba1c	TBA1C	Rattus norvegicus	-0.0876841062502401	0.654338133175549	0.999521771465619	-0.0728683798876196	0.709552929793484	0.997481055521795
Q6B345	Protein S100-A11	S100a11	S10AB	Rattus norvegicus	-0.621853829241991	0.0412048660659588	0.999521771465619	-0.17340852144793	0.571453840692769	0.997481055521795
Q6DGG0	Peptidyl-prolyl cis-trans isomerase D	Ppid	PPID	Rattus norvegicus	-0.0581366322211763	0.855465694067842	0.999521771465619	-0.124741492134437	0.688722285846034	0.997481055521795
Q6IMY8	Heterogeneous nuclear ribonucleoprotein U	Hnrnpu	HNRPU	Rattus norvegicus	0.0874179319221898	0.717597651043285	0.999521771465619	0.0244922045363787	0.919192691884804	0.997481055521795
Q6J2U6	E3 ubiquitin-protein ligase RNF114	Rnf114	RN114	Rattus norvegicus	0.0176454757051826	0.984133296448504	0.999521771465619	-2.83944640038924	0.044544104058054	0.997481055521795
Q6JE36	Protein NDRG1	Ndrg1	NDRG1	Rattus norvegicus	-0.291518069051158	0.637326287309413	0.999521771465619	0.48324582942103	0.430068003763675	0.997481055521795
Q6LED0	Histone H3.1		H31	Rattus norvegicus	0.522962709237484	0.288006465277842	0.999521771465619	0.453507013194378	0.365802465616843	0.997481055521795
Q6MG08	ATP-binding cassette sub-family F member 1	Abcf1	ABCF1	Rattus norvegicus	0.629327573168398	0.219415928982263	0.999521771465619	-0.599984964596431	0.250441558311333	0.997481055521795
Q6MG49	Large proline-rich protein BAG6	Bag6	BAG6	Rattus norvegicus	0.398120614678269	0.501622990605569	0.999521771465619	0.0354585715044078	0.953749253596091	0.997481055521795
Q6MG61	Chloride intracellular channel protein 1	Clic1	CLIC1	Rattus norvegicus	-0.0894134361860544	0.733322437789835	0.999521771465619	0.25574567000778	0.350253992009628	0.997481055521795
Q6MGD0	Protein CutA	Cuta	CUTA	Rattus norvegicus	-1.19683639133434	0.235786195970792	0.999521771465619	-1.13930208045814	0.337256191302754	0.997481055521795
Q6NYB7	Ras-related protein Rab-1A	Rab1A	RAB1A	Rattus norvegicus	-0.538598162808386	0.12847279224462	0.999521771465619	0.295776083266883	0.40344451551188	0.997481055521795
Q6P0K8	Junction plakoglobin	Jup	PLAK	Rattus norvegicus	0.25070171708593	0.727231352597725	0.999521771465619	-0.223714790427109	0.771208515354206	0.997481055521795
Q6P502	T-complex protein 1 subunit gamma	Cct3	TCPG	Rattus norvegicus	-0.0252382260322843	0.909619260183155	0.999521771465619	-0.120595895105255	0.593639442739493	0.997481055521795
Q6P6R2	Dihydrolipoyl dehydrogenase, mitochondrial	Dld	DLDH	Rattus norvegicus	-0.782204092687361	0.149928981260597	0.999521771465619	-0.226011989646833	0.646860634544559	0.997481055521795
Q6P6T4-2	Isoform 2 of Echinoderm microtubule-associated protein-like 2	Eml2	EMAL2	Rattus norvegicus	-0.909987666518288	0.271154186474353	0.999521771465619	0.848397061145008	0.379030196089879	0.997481055521795
Q6P6V0	Glucose-6-phosphate isomerase	Gpi	G6PI	Rattus norvegicus	-0.164260779303161	0.676329695943626	0.999521771465619	-0.118788810008185	0.763422619856662	0.997481055521795
Q6P747	Heterochromatin protein 1-binding protein 3	Hp1bp3	HP1B3	Rattus norvegicus	-1.14325975748905	0.130609777327194	0.999521771465619	-0.525163121970248	0.445196130391719	0.997481055521795
Q6P799	Serine--tRNA ligase, cytoplasmic	Sars1	SYSC	Rattus norvegicus	0.00818477916205431	0.982030837819546	0.999521771465619	-0.176429997074744	0.623288223439276	0.997481055521795
Q6P7A9	Lysosomal alpha-glucosidase	Gaa	LYAG	Rattus norvegicus	0.409693898516844	0.695650791846963	0.999521771465619	1.68099027703376	0.112726369051148	0.997481055521795
Q6P7B0	Tryptophan--tRNA ligase, cytoplasmic	Wars1	SYWC	Rattus norvegicus	0.441369969875037	0.492885937726423	0.999521771465619	-0.57288337229038	0.356490165352573	0.997481055521795
Q6P7Q4	Lactoylglutathione lyase	Glo1	LGUL	Rattus norvegicus	0.398257405007224	0.430380837632073	0.999521771465619	0.0387891275090497	0.942433317943793	0.997481055521795
Q6P7R8	Very-long-chain 3-oxoacyl-CoA reductase	Hsd17b12	DHB12	Rattus norvegicus	0.0344017938029274	0.95963852096804	0.999521771465619	-1.09352199833048	0.161414983652783	0.997481055521795
Q6P9T8	Tubulin beta-4B chain	Tubb4b	TBB4B	Rattus norvegicus	-0.0943827919335151	0.64814527242752	0.999521771465619	0.00302068508355425	0.98831909574792	0.997481055521795
Q6P9U8	Eukaryotic translation initiation factor 3 subunit H	Eif3h	EIF3H	Rattus norvegicus	0.0242189557479985	0.966802964316635	0.999521771465619	-0.129471961242796	0.83519935848928	0.997481055521795
Q6PCT3	Tumor protein D54	Tpd52l2	TPD54	Rattus norvegicus	-0.250925702926527	0.60523958122158	0.999521771465619	-0.0857883390060656	0.851685587736563	0.997481055521795
Q6PDU1	Serine/arginine-rich splicing factor 2	Srsf2	SRSF2	Rattus norvegicus	-0.0257804322038862	0.969617521419426	0.999521771465619	-0.37815350723541	0.601498351202588	0.997481055521795
Q6PDU7	ATP synthase subunit g, mitochondrial	Atp5mg	ATP5L	Rattus norvegicus	-0.324689297664349	0.759791688607813	0.999521771465619	-1.48109569363798	0.14973961586268	0.997481055521795
Q6PDV7	60S ribosomal protein L10	Rpl10	RL10	Rattus norvegicus	-0.191241038502973	0.636178176823012	0.999521771465619	0.386725741525464	0.318650852112811	0.997481055521795
Q6PEC1	Tubulin-specific chaperone A	Tbca	TBCA	Rattus norvegicus	1.32466097699846	0.100068368446903	0.999521771465619	0.374756527802017	0.610608659081947	0.997481055521795
Q6PEC4	S-phase kinase-associated protein 1	Skp1	SKP1	Rattus norvegicus	0.117780888109448	0.824919716950694	0.999521771465619	-0.344626118353453	0.507622590868796	0.997481055521795
Q6Q0N1	Cytosolic non-specific dipeptidase	Cndp2	CNDP2	Rattus norvegicus	0.415893379869217	0.479700631285642	0.999521771465619	-0.25939681566814	0.649209759779056	0.997481055521795
Q6Q7Y5	Guanine nucleotide-binding protein subunit alpha-13	Gna13	GNA13	Rattus norvegicus	1.72629573517289	0.138347496687908	0.999521771465619	0.771632041074068	0.439192069866119	0.997481055521795
Q6RJR6	Reticulon-3	Rtn3	RTN3	Rattus norvegicus	0.875416491249146	0.420622668900128	0.999521771465619	-1.77848680313295	0.13272303803689	0.997481055521795
Q6RJR6-2	Isoform 2 of Reticulon-3	Rtn3	RTN3	Rattus norvegicus	0.08549686101642	0.911321416558874	0.999521771465619	-0.740707002043496	0.363280213998644	0.997481055521795
Q6RUV5	Ras-related C3 botulinum toxin substrate 1	Rac1	RAC1	Rattus norvegicus	-0.01201067562024	0.985899608117689	0.999521771465619	0.821943552871936	0.226738383447996	0.997481055521795
Q6TQE1	Zinc finger CCCH domain-containing protein 18	Zc3h18	ZCH18	Rattus norvegicus	0.696975120615482	0.581652273977984	0.999521771465619	-0.265852734781314	0.822268148536449	0.997481055521795
Q6TRW4-3	Isoform 3 of Sister chromatid cohesion protein PDS5 homolog B	Pds5b	PDS5B	Rattus norvegicus	0.248114147185938	0.668779586743554	0.999521771465619	-0.575010488358444	0.321386336231947	0.997481055521795
Q6TUG0	DnaJ homolog subfamily B member 11	Dnajb11	DJB11	Rattus norvegicus	0.284098999018253	0.751381462720824	0.999521771465619	-0.524478375068358	0.547773254194867	0.997481055521795
Q6URK4-2	Isoform 2 of Heterogeneous nuclear ribonucleoprotein A3	Hnrnpa3	ROA3	Rattus norvegicus	0.296573465720926	0.118396103417011	0.999521771465619	-0.129562717208866	0.504501426228169	0.997481055521795
Q6VBQ5	Myeloid-associated differentiation marker	Myadm	MYADM	Rattus norvegicus	0.190615708370227	0.812219525434212	0.999521771465619	0.715581831024727	0.394824039773046	0.997481055521795
Q71TY3	40S ribosomal protein S27	Rps27	RS27	Rattus norvegicus	0.628516971788681	0.265965814855915	0.999521771465619	-0.245505789595532	0.663730703300819	0.997481055521795
Q71UE8	NEDD8	Nedd8	NEDD8	Rattus norvegicus	-0.267111419903871	0.569376591169402	0.999521771465619	-0.188778009833407	0.671106515313742	0.997481055521795
Q71UF4	Histone-binding protein RBBP7	Rbbp7	RBBP7	Rattus norvegicus	0.300594590167694	0.374762743013202	0.999521771465619	0.103739123338113	0.76347607370072	0.997481055521795
Q75Q41	Mitochondrial import receptor subunit TOM22 homolog	Tomm22	TOM22	Rattus norvegicus	0.0939504205374068	0.909572128413375	0.999521771465619	0.182301956247093	0.814481735832975	0.997481055521795
Q75WE7	von Willebrand factor A domain-containing protein 5A	Vwa5a	VWA5A	Rattus norvegicus	-0.00593581104298904	0.98969398966839	0.999521771465619	-0.0185481246028925	0.966868254956318	0.997481055521795
Q78P75	Dynein light chain 2, cytoplasmic	Dynll2	DYL2	Rattus norvegicus	-0.153778407396793	0.855527223654234	0.999521771465619	1.05643129663022	0.23401825961195	0.997481055521795
Q794E4	Heterogeneous nuclear ribonucleoprotein F	Hnrnpf	HNRPF	Rattus norvegicus	0.0727158323229242	0.802251571333452	0.999521771465619	-0.0269628045020411	0.927439990380947	0.997481055521795
Q794F9	4F2 cell-surface antigen heavy chain	Slc3a2	4F2	Rattus norvegicus	-0.108795666951656	0.792727739962254	0.999521771465619	-0.101838159526018	0.803784334852376	0.997481055521795
Q7M0E3	Destrin	Dstn	DEST	Rattus norvegicus	0.196014103386292	0.48109618252068	0.999521771465619	0.0343696115971298	0.900708357542805	0.997481055521795
Q7M767	Ubiquitin-conjugating enzyme E2 variant 2	Ube2v2	UB2V2	Rattus norvegicus	0.156202069398417	0.775171508297799	0.999521771465619	-0.450403093222248	0.412524249161089	0.997481055521795
Q7TNY6	Golgi resident protein GCP60	Acbd3	GCP60	Rattus norvegicus	-0.507853608592354	0.596493364804823	0.999521771465619	-1.78201168218221	0.177340506518727	0.997481055521795
Q7TP40	PEST proteolytic signal-containing nuclear protein	Pcnp	PCNP	Rattus norvegicus	0.968741790062282	0.213668289772805	0.999521771465619	-0.0734897180947369	0.929724049043486	0.997481055521795
Q7TP47	Heterogeneous nuclear ribonucleoprotein Q	Syncrip	HNRPQ	Rattus norvegicus	0.0638581273171932	0.848586015644893	0.999521771465619	-0.198220902812369	0.573920343970166	0.997481055521795
Q7TP98	Interleukin enhancer-binding factor 2	Ilf2	ILF2	Rattus norvegicus	0.00356938381352315	0.995861305151089	0.999521771465619	-0.176472096106426	0.804798645050591	0.997481055521795
Q7TPB1	T-complex protein 1 subunit delta	Cct4	TCPD	Rattus norvegicus	0.0850662701213488	0.724661612940591	0.999521771465619	0.0934842951864472	0.705436463930375	0.997481055521795
Q7TPJ0	Translocon-associated protein subunit alpha	Ssr1	SSRA	Rattus norvegicus	-0.0844958929284823	0.897008572153944	0.999521771465619	-0.0239254469574003	0.972089160948138	0.997481055521795
Q7TQ94-2	Isoform 2 of Deaminated glutathione amidase	Nit1	NIT1	Rattus norvegicus	-0.414303978517544	0.633192800919613	0.999521771465619	1.33760199051003	0.198223054577651	0.997481055521795
Q80U96	Exportin-1	Xpo1	XPO1	Rattus norvegicus	0.0117454819424049	0.975723925173628	0.999521771465619	0.0475069845257661	0.909067220856011	0.997481055521795
Q80W92	Protein VAC14 homolog	Vac14	VAC14	Rattus norvegicus	-0.534453002792524	0.518777984863504	0.999521771465619	0.348166632082215	0.666934773024418	0.997481055521795
Q80WE1-2	Isoform 2 of Synaptic functional regulator FMR1	Fmr1	FMR1	Rattus norvegicus	-0.112873728834548	0.876929539264454	0.999521771465619	0.197547540372768	0.795980731828892	0.997481055521795
Q80Z29	Nicotinamide phosphoribosyltransferase	Nampt	NAMPT	Rattus norvegicus	-0.332336642633829	0.667214375095529	0.999521771465619	-0.186376627265892	0.799378119756509	0.997481055521795
Q811A3-2	Isoform 2 of Procollagen-lysine,2-oxoglutarate 5-dioxygenase 2	Plod2	PLOD2	Rattus norvegicus	0.0217165955480272	0.937644929167122	0.999521771465619	0.121170980170258	0.666657434212861	0.997481055521795
Q811Q2	Chloride intracellular channel protein 6	Clic6	CLIC6	Rattus norvegicus	0.486815129292228	0.544714260253764	0.999521771465619	-0.732924453189991	0.37923732674421	0.997481055521795
Q812D1	PC4 and SFRS1-interacting protein	Psip1	PSIP1	Rattus norvegicus	-0.136024640429893	0.711981109266453	0.999521771465619	0.114773266870603	0.759946414564806	0.997481055521795
Q8CFN2	Cell division control protein 42 homolog	Cdc42	CDC42	Rattus norvegicus	-0.0379530668255264	0.921021080420064	0.999521771465619	-0.153723170263079	0.686685630185143	0.997481055521795
Q8CHN6	Sphingosine-1-phosphate lyase 1	Sgpl1	SGPL1	Rattus norvegicus	-0.43499262723833	0.492567490656455	0.999521771465619	0.61569560697273	0.38348785961549	0.997481055521795
Q8CIY2	Dual oxidase 1	Duox1	DUOX1	Rattus norvegicus	0.0474149237751851	0.949824354202116	0.999521771465619	0.730764879223846	0.36599076355039	0.997481055521795
Q8K1P7	Transcription activator BRG1	Smarca4	SMCA4	Rattus norvegicus	-0.981550262279554	0.237914796492695	0.999521771465619	-0.854765694614454	0.380239548355365	0.997481055521795
Q8K1Q0	Glycylpeptide N-tetradecanoyltransferase 1	Nmt1	NMT1	Rattus norvegicus	0.364771311022182	0.711565257104463	0.999521771465619	-0.365981218554439	0.706782947301146	0.997481055521795
Q8K3E7	Protein dpy-30 homolog	Dpy30	DPY30	Rattus norvegicus	-0.0888040747607512	0.878220285063094	0.999521771465619	-0.401464983587339	0.502406214618524	0.997481055521795
Q8K3F3	Protein phosphatase 1 regulatory subunit 14B	Ppp1r14b	PP14B	Rattus norvegicus	0.0925342349451623	0.916387335194145	0.999521771465619	-0.114111593671731	0.893563804442499	0.997481055521795
Q8K3X8	Heat shock factor-binding protein 1	Hsbp1	HSBP1	Rattus norvegicus	-0.802648878183693	0.436412882503442	0.999521771465619	-1.29609177719391	0.189006672633174	0.997481055521795
Q8K4F7	m7GpppX diphosphatase	Dcps	DCPS	Rattus norvegicus	0.674355301584403	0.483023023679719	0.999521771465619	0.0403031097453358	0.967311559610903	0.997481055521795
Q8K586	GTP-binding nuclear protein Ran, testis-specific isoform	Rasl2-9	RANT	Rattus norvegicus	-0.0788358049666487	0.803026834889652	0.999521771465619	0.0931492915687921	0.770371748326257	0.997481055521795
Q8K5A9-2	Isoform 2 of Death domain-containing membrane protein NRADD	Nradd	NRADD	Rattus norvegicus	-0.456910113148948	0.629405525829106	0.999521771465619	0.474659691301574	0.618380055811253	0.997481055521795
Q8R4A1	ERO1-like protein alpha	Ero1a	ERO1A	Rattus norvegicus	-0.469416141532041	0.493751450989611	0.999521771465619	-0.487493064478189	0.477106679166192	0.997481055521795
Q8VHF5	Citrate synthase, mitochondrial	Cs	CISY	Rattus norvegicus	0.0874804025429333	0.790643865504602	0.999521771465619	-0.00285087408105263	0.992937670653771	0.997481055521795
Q8VHK7	Hepatoma-derived growth factor	Hdgf	HDGF	Rattus norvegicus	-0.188781975944837	0.644101848023498	0.999521771465619	0.101096306146544	0.806457580720346	0.997481055521795
Q8VHV7	Heterogeneous nuclear ribonucleoprotein H	Hnrnph1	HNRH1	Rattus norvegicus	0.166731164808898	0.564030813612146	0.999521771465619	0.0811489497186834	0.780276251523265	0.997481055521795
Q8VIF7	Methanethiol oxidase	Selenbp1	SBP1	Rattus norvegicus	0.194611956615858	0.77790066537708	0.999521771465619	-0.135325718037933	0.839420617586217	0.997481055521795
Q91V33	KH domain-containing, RNA-binding, signal transduction-associated protein 1	Khdrbs1	KHDR1	Rattus norvegicus	-0.545915511223846	0.300700989300089	0.999521771465619	-0.12911776513231	0.823347779971844	0.997481055521795
Q91XU1	Protein quaking	Qki	QKI	Rattus norvegicus	1.26468622783055	0.356280491861136	0.999521771465619	-0.517030657865798	0.650191929527999	0.997481055521795
Q91Y81	Septin-2	Septin2	SEPT2	Rattus norvegicus	0.497783807403998	0.17891924902278	0.999521771465619	-0.0935357681740379	0.794485492500565	0.997481055521795
Q920D2	Dihydrofolate reductase	Dhfr	DYR	Rattus norvegicus	0.395382215434448	0.413351124866541	0.999521771465619	0.0148969638211336	0.975576890753491	0.997481055521795
Q920J4	Thioredoxin-like protein 1	Txnl1	TXNL1	Rattus norvegicus	0.197165772324442	0.681761391390834	0.999521771465619	0.124295276922713	0.789328573437244	0.997481055521795
Q920L2	Succinate dehydrogenase [ubiquinone] flavoprotein subunit, mitochondrial	Sdha	SDHA	Rattus norvegicus	-0.115859781989667	0.732359306315909	0.999521771465619	-0.0882873112991259	0.803508413273467	0.997481055521795
Q923W4	Hepatoma-derived growth factor-related protein 3	Hdgfl3	HDGR3	Rattus norvegicus	-0.345830867628013	0.664550605554427	0.999521771465619	-0.509129219699828	0.559825581627564	0.997481055521795
Q924S5	Lon protease homolog, mitochondrial	Lonp1	LONM	Rattus norvegicus	0.0625051361125618	0.917328017830951	0.999521771465619	-0.438248445076505	0.498748285406245	0.997481055521795
Q925G0	RNA-binding protein 3	Rbm3	RBM3	Rattus norvegicus	0.305893089345079	0.430948576782756	0.999521771465619	-0.493669467350728	0.204603431284819	0.997481055521795
Q925G1-2	Isoform 2 of Hepatoma-derived growth factor-related protein 2	Hdgfl2	HDGR2	Rattus norvegicus	-0.217833916394784	0.764585155610695	0.999521771465619	-0.29307693089523	0.725358040681684	0.997481055521795
Q99J82	Integrin-linked protein kinase	Ilk	ILK	Rattus norvegicus	-0.0756977936561564	0.934287718962832	0.999521771465619	-0.261003927787271	0.71436235353782	0.997481055521795
Q99JE6	1-phosphatidylinositol 4,5-bisphosphate phosphodiesterase beta-3	Plcb3	PLCB3	Rattus norvegicus	-0.0840669260082479	0.910770477194267	0.999521771465619	-0.256121856128423	0.710124087470222	0.997481055521795
Q99M63	WD40 repeat-containing protein SMU1	Smu1	SMU1	Rattus norvegicus	-0.0881823382416075	0.916777875888671	0.999521771465619	-0.43017839622314	0.61581676593655	0.997481055521795
Q99MI7	NEDD8-activating enzyme E1 catalytic subunit	Uba3	UBA3	Rattus norvegicus	-0.575505989789612	0.333337875676447	0.999521771465619	-0.19596739634282	0.743506803199574	0.997481055521795
Q99ML5	Prenylcysteine oxidase	Pcyox1	PCYOX	Rattus norvegicus	-0.035345443916418	0.951908709467082	0.999521771465619	-0.531487021055541	0.419205408321757	0.997481055521795
Q99MZ8	LIM and SH3 domain protein 1	Lasp1	LASP1	Rattus norvegicus	0.306146016396186	0.527109096572516	0.999521771465619	0.769996094445751	0.159215870385442	0.997481055521795
Q99N27	Sorting nexin-1	Snx1	SNX1	Rattus norvegicus	-0.975926722833469	0.28293346867719	0.999521771465619	-0.00442411291968924	0.996490812687224	0.997481055521795
Q99NA5	Isocitrate dehydrogenase [NAD] subunit alpha, mitochondrial	Idh3a	IDH3A	Rattus norvegicus	0.100692709494925	0.846263894310063	0.999521771465619	-0.0230646807503432	0.962618541931124	0.997481055521795
Q99PD4	Actin-related protein 2/3 complex subunit 1A	Arpc1a	ARC1A	Rattus norvegicus	-0.925269347870849	0.28118821431542	0.999521771465619	0.0347120947646984	0.971200968514276	0.997481055521795
Q99PF5	Far upstream element-binding protein 2	Khsrp	FUBP2	Rattus norvegicus	0.0672582735456814	0.83926459252006	0.999521771465619	0.21916082319346	0.510581814818157	0.997481055521795
Q9EPB1	Dipeptidyl peptidase 2	Dpp7	DPP2	Rattus norvegicus	-0.21157628686247	0.726192326801807	0.999521771465619	-0.267748108993836	0.681871043752889	0.997481055521795
Q9EPH8	Polyadenylate-binding protein 1	Pabpc1	PABP1	Rattus norvegicus	0.019161492304843	0.944319069014437	0.999521771465619	0.153382851042274	0.57638498907469	0.997481055521795
Q9EQS0	Transaldolase	Taldo1	TALDO	Rattus norvegicus	0.110167847802977	0.723198039938377	0.999521771465619	0.0074618338114736	0.980841318380731	0.997481055521795
Q9EQX9	Ubiquitin-conjugating enzyme E2 N	Ube2n	UBE2N	Rattus norvegicus	-0.0193353201547246	0.967150707613092	0.999521771465619	-0.155564544871491	0.730616647694647	0.997481055521795
Q9ER24	Ataxin-10	Atxn10	ATX10	Rattus norvegicus	-0.208795353333328	0.705095553407903	0.999521771465619	-0.227049039018661	0.671924307925138	0.997481055521795
Q9ER34	Aconitate hydratase, mitochondrial	Aco2	ACON	Rattus norvegicus	-0.0679368039002999	0.754418624162972	0.999521771465619	0.17051794318959	0.439448872829382	0.997481055521795
Q9ERC5	Otoferlin	Otof	OTOF	Rattus norvegicus	-0.0939198782703899	0.947659842066916	0.999521771465619	-0.744453648297098	0.517115814199662	0.997481055521795
Q9ES40	PRA1 family protein 3	Arl6ip5	PRAF3	Rattus norvegicus	-0.914000336268249	0.12743204608119	0.999521771465619	-0.670999992205352	0.267736304254998	0.997481055521795
Q9EST6	Acidic leucine-rich nuclear phosphoprotein 32 family member B	Anp32b	AN32B	Rattus norvegicus	-0.17048504103867	0.664105122192981	0.999521771465619	-0.0582522034729213	0.880223088795286	0.997481055521795
Q9ESV6	Glyceraldehyde-3-phosphate dehydrogenase, testis-specific	Gapdhs	G3PT	Rattus norvegicus	-0.321053820251941	0.398008645286346	0.999521771465619	0.160543820402022	0.66725980783819	0.997481055521795
Q9ESW0	DNA damage-binding protein 1	Ddb1	DDB1	Rattus norvegicus	0.192472871151077	0.57347925291895	0.999521771465619	0.125366940577021	0.713702008881268	0.997481055521795
Q9HB97	Alpha-parvin	Parva	PARVA	Rattus norvegicus	0.197966522895651	0.700568134931923	0.999521771465619	-0.195310692512671	0.708804654588633	0.997481055521795
Q9JHB5	Translin-associated protein X	Tsnax	TSNAX	Rattus norvegicus	-0.445249231501048	0.61492810299645	0.999521771465619	-0.378092619008828	0.667256037568716	0.997481055521795
Q9JHL4-4	Isoform 4 of Drebrin-like protein	Dbnl	DBNL	Rattus norvegicus	0.0213306073784863	0.974541775229414	0.999521771465619	-0.242061721846059	0.707732093157043	0.997481055521795
Q9JHW0	Proteasome subunit beta type-7	Psmb7	PSB7	Rattus norvegicus	-0.358021833881945	0.652012431162104	0.999521771465619	-0.763595214201617	0.364944783530362	0.997481055521795
Q9JHY8	DNA ligase 1	Lig1	DNLI1	Rattus norvegicus	0.661224554061142	0.361264854778347	0.999521771465619	-0.103497849159673	0.889666237215251	0.997481055521795
Q9JI85	Nucleobindin-2	Nucb2	NUCB2	Rattus norvegicus	0.215637999823068	0.796672332784423	0.999521771465619	-0.353333317929102	0.683675892186687	0.997481055521795
Q9JIL3	Interleukin enhancer-binding factor 3	Ilf3	ILF3	Rattus norvegicus	0.657761950654088	0.271731049585951	0.999521771465619	0.852697618495508	0.175121763794533	0.997481055521795
Q9JJ19	Na(+)/H(+) exchange regulatory cofactor NHE-RF1	Slc9a3r1	NHRF1	Rattus norvegicus	-0.277561250925024	0.731173285173301	0.999521771465619	0.578726911387858	0.432100595985239	0.997481055521795
Q9JJ22	Endoplasmic reticulum aminopeptidase 1	Erap1	ERAP1	Rattus norvegicus	0.46382565463306	0.439598484614499	0.999521771465619	-0.431693453438231	0.460367899812524	0.997481055521795
Q9JJ54-4	Isoform 4 of Heterogeneous nuclear ribonucleoprotein D0	Hnrnpd	HNRPD	Rattus norvegicus	0.130890988755207	0.659014317019087	0.999521771465619	0.093686392986089	0.750363842496292	0.997481055521795
Q9JJM9-3	Isoform 3 of Septin-5	Septin5	SEPT5	Rattus norvegicus	-0.76272806538384	0.483552832321956	0.999521771465619	-1.89587076499034	0.158624067593098	0.997481055521795
Q9JJP9	Ubiquilin-1	Ubqln1	UBQL1	Rattus norvegicus	0.519345175234586	0.486250954160437	0.999521771465619	0.0541610179223083	0.940643521226528	0.997481055521795
Q9JK11	Reticulon-4	Rtn4	RTN4	Rattus norvegicus	0.551177348252036	0.324737369587593	0.999521771465619	0.0347613868910541	0.95153316565328	0.997481055521795
Q9JK11-2	Isoform B of Reticulon-4	Rtn4	RTN4	Rattus norvegicus	0.428223253691462	0.440382017796076	0.999521771465619	0.275908567713824	0.635489664344235	0.997481055521795
Q9JK72	Copper chaperone for superoxide dismutase	Ccs	CCS	Rattus norvegicus	0.131918122195385	0.868370613558278	0.999521771465619	0.384761671537864	0.656941465615999	0.997481055521795
Q9JLA3	UDP-glucose:glycoprotein glucosyltransferase 1	Uggt1	UGGG1	Rattus norvegicus	0.229002449862077	0.58459081748322	0.999521771465619	-0.107425938069797	0.810408840952738	0.997481055521795
Q9JLJ3	4-trimethylaminobutyraldehyde dehydrogenase	Aldh9a1	AL9A1	Rattus norvegicus	-0.265122589086608	0.569829333801495	0.999521771465619	0.319055079650832	0.472043595136499	0.997481055521795
Q9JLT0	Myosin-10	Myh10	MYH10	Rattus norvegicus	0.0157470012961132	0.937487822931953	0.999521771465619	-0.0575322905481028	0.776126837824901	0.997481055521795
Q9JLZ1	Glutaredoxin-3	Glrx3	GLRX3	Rattus norvegicus	-0.138457853255184	0.838974457057428	0.999521771465619	-0.161620805605558	0.805911578094253	0.997481055521795
Q9JM53	Apoptosis-inducing factor 1, mitochondrial	Aifm1	AIFM1	Rattus norvegicus	-0.103338473073832	0.867010488358689	0.999521771465619	-0.0619764637686896	0.92487215588725	0.997481055521795
Q9JMJ4	Pre-mRNA-processing factor 19	Prpf19	PRP19	Rattus norvegicus	-0.0588968866638633	0.892225651192252	0.999521771465619	-0.330839804267073	0.464027663195318	0.997481055521795
Q9QUL6	Vesicle-fusing ATPase	Nsf	NSF	Rattus norvegicus	-0.210798608833781	0.836853672385668	0.999521771465619	0.460152556460274	0.657720904159301	0.997481055521795
Q9QVC8	Peptidyl-prolyl cis-trans isomerase FKBP4	Fkbp4	FKBP4	Rattus norvegicus	0.153629399594611	0.661333432486433	0.999521771465619	0.173848286263955	0.620800527841493	0.997481055521795
Q9QXQ0	Alpha-actinin-4	Actn4	ACTN4	Rattus norvegicus	-0.0288209988314807	0.866488898891204	0.999521771465619	0.0186358292711374	0.913146175827408	0.997481055521795
Q9QXU8	Cytoplasmic dynein 1 light intermediate chain 1	Dync1li1	DC1L1	Rattus norvegicus	0.399984745323724	0.617111824829663	0.999521771465619	-0.562627487265944	0.415934100640023	0.997481055521795
Q9QZ86	Nucleolar protein 58	Nop58	NOP58	Rattus norvegicus	0.515484384303422	0.377938914752236	0.999521771465619	0.856882940365204	0.152535994891062	0.997481055521795
Q9QZA2	Programmed cell death 6-interacting protein	Pdcd6ip	PDC6I	Rattus norvegicus	0.234446162575321	0.664865019144206	0.999521771465619	0.242491007029123	0.667637034513518	0.997481055521795
Q9QZR6	Septin-9	Septin9	SEPT9	Rattus norvegicus	-0.0406948854167449	0.93598368853988	0.999521771465619	-0.308617235692925	0.541699691418819	0.997481055521795
Q9QZR8	PDZ domain-containing protein 2	Pdzd2	PDZD2	Rattus norvegicus	-0.413061651618016	0.638614383584906	0.999521771465619	-0.255736732791804	0.762883083482869	0.997481055521795
Q9R063	Peroxiredoxin-5, mitochondrial	Prdx5	PRDX5	Rattus norvegicus	0.0430198258113911	0.877420533190992	0.999521771465619	0.127997892263797	0.643975649635977	0.997481055521795
Q9R064	Golgi reassembly-stacking protein 2	Gorasp2	GORS2	Rattus norvegicus	-0.276337768529032	0.76960368874853	0.999521771465619	0.260755338732798	0.751209763730738	0.997481055521795
Q9R066	Coxsackievirus and adenovirus receptor homolog	Cxadr	CXAR	Rattus norvegicus	0.845485128914019	0.313046348392393	0.999521771465619	1.27399786192758	0.16036184417562	0.997481055521795
Q9R085	Ubiquitin carboxyl-terminal hydrolase 15	Usp15	UBP15	Rattus norvegicus	-0.110930317713166	0.900900515476111	0.999521771465619	0.0203017808440433	0.980006662263071	0.997481055521795
Q9R0J8	Legumain	Lgmn	LGMN	Rattus norvegicus	-0.0639676401428552	0.93991076747975	0.999521771465619	-0.30915156474452	0.715135479347438	0.997481055521795
Q9R0L4	Cullin-associated NEDD8-dissociated protein 2	Cand2	CAND2	Rattus norvegicus	-0.586481480871228	0.367907069995777	0.999521771465619	-0.0479467570770374	0.93636540496442	0.997481055521795
Q9R1J8	Prolyl 3-hydroxylase 1	P3h1	P3H1	Rattus norvegicus	0.662534328420589	0.502019257749791	0.999521771465619	-0.494895585959501	0.641616819854365	0.997481055521795
Q9R1T1	Barrier-to-autointegration factor	Banf1	BAF	Rattus norvegicus	-0.0470729789513264	0.898283638762172	0.999521771465619	-0.0924858323749005	0.809805741815427	0.997481055521795
Q9R1Z0	Voltage-dependent anion-selective channel protein 3	Vdac3	VDAC3	Rattus norvegicus	-0.0772359506467117	0.871312638453617	0.999521771465619	-0.216052809817785	0.66339995383839	0.997481055521795
Q9WTV1	Chitinase-3-like protein 1	Chi3l1	CH3L1	Rattus norvegicus	-0.0230045110696088	0.985498065597096	0.999521771465619	3.21250541563042	0.0276820261698287	0.997481055521795
Q9WU49	Calcium-regulated heat stable protein 1	Carhsp1	CHSP1	Rattus norvegicus	-0.251294432221481	0.695128784287867	0.999521771465619	0.120830253275151	0.848523582024927	0.997481055521795
Q9WU82	Catenin beta-1	Ctnnb1	CTNB1	Rattus norvegicus	-0.0492424853354797	0.90713367401199	0.999521771465619	-0.0986852572745511	0.822566922500491	0.997481055521795
Q9WUC4	Copper transport protein ATOX1	Atox1	ATOX1	Rattus norvegicus	0.162357918211192	0.861829094442137	0.999521771465619	-0.0848106618334469	0.927836492797515	0.997481055521795
Q9WUD9	Proto-oncogene tyrosine-protein kinase Src	Src	SRC	Rattus norvegicus	-0.643282740121541	0.556338195060928	0.999521771465619	-0.353307731874111	0.714283299128162	0.997481055521795
Q9WUL0	DNA topoisomerase 1	Top1	TOP1	Rattus norvegicus	-0.0589646362691508	0.924341975044679	0.999521771465619	0.0917001082406861	0.88445525521172	0.997481055521795
Q9WV25-2	Isoform 2 of Poly(U)-binding-splicing factor PUF60	Puf60	PUF60	Rattus norvegicus	-0.445638480570139	0.306261851500581	0.999521771465619	-0.129998382644243	0.758153319813253	0.997481055521795
Q9WVC0	Septin-7	Septin7	SEPT7	Rattus norvegicus	-0.100520144080306	0.793676385513669	0.999521771465619	0.0202272560005078	0.956574691845305	0.997481055521795
Q9WVJ6	Protein-glutamine gamma-glutamyltransferase 2	Tgm2	TGM2	Rattus norvegicus	0.147833297785561	0.842777055518913	0.999521771465619	-0.149039799831635	0.852809304924598	0.997481055521795
Q9WVR7	Protein phosphatase 1F	Ppm1f	PPM1F	Rattus norvegicus	-0.28716722213615	0.762835358347157	0.999521771465619	0.0697731375464847	0.928451189787347	0.997481055521795
Q9Z0V5	Peroxiredoxin-4	Prdx4	PRDX4	Rattus norvegicus	0.287144316424389	0.355761065451047	0.999521771465619	0.327935573220892	0.297949427750677	0.997481055521795
Q9Z0V6	Thioredoxin-dependent peroxide reductase, mitochondrial	Prdx3	PRDX3	Rattus norvegicus	-0.091075684870034	0.853508742461008	0.999521771465619	0.168998402181055	0.730160739945919	0.997481055521795
Q9Z0W7	Chloride intracellular channel protein 4	Clic4	CLIC4	Rattus norvegicus	-0.00878762658466966	0.979538179967685	0.999521771465619	0.0739506501247198	0.82599537308117	0.997481055521795
Q9Z118	Polypyrimidine tract-binding protein 3	Ptbp3	PTBP3	Rattus norvegicus	-0.127410340750665	0.857847566665639	0.999521771465619	0.380657974607845	0.645643459523189	0.997481055521795
Q9Z1A6	Vigilin	Hdlbp	VIGLN	Rattus norvegicus	0.0996384144938308	0.754524228435373	0.999521771465619	-0.17413120887688	0.583402206639283	0.997481055521795
Q9Z1B2	Glutathione S-transferase Mu 5	Gstm5	GSTM5	Rattus norvegicus	-0.428969823553089	0.566045471284334	0.999521771465619	0.15850586957148	0.839532974959026	0.997481055521795
Q9Z1E1	Flotillin-1	Flot1	FLOT1	Rattus norvegicus	-0.122914406691385	0.864608726468624	0.999521771465619	0.144027022953778	0.845021912696925	0.997481055521795
Q9Z1M9	Structural maintenance of chromosomes protein 1A	Smc1a	SMC1A	Rattus norvegicus	0.575731420399162	0.448343690771506	0.999521771465619	-1.11701639007251	0.213406812306469	0.997481055521795
Q9Z1P2	Alpha-actinin-1	Actn1	ACTN1	Rattus norvegicus	0.0698923163883669	0.670306713563114	0.999521771465619	-0.00306809649407893	0.985075653998683	0.997481055521795
Q9Z1X1	Extended synaptotagmin-1	Esyt1	ESYT1	Rattus norvegicus	0.0834115535950918	0.762458859970592	0.999521771465619	-0.241527014241807	0.39086203973799	0.997481055521795
Q9Z254	PDZ domain-containing protein GIPC1	Gipc1	GIPC1	Rattus norvegicus	0.546007471067638	0.371133846212222	0.999521771465619	0.38492608995196	0.51178796708197	0.997481055521795
Q9Z270	Vesicle-associated membrane protein-associated protein A	Vapa	VAPA	Rattus norvegicus	0.0859780023104554	0.893120184646374	0.999521771465619	0.374669727584031	0.531875559475773	0.997481055521795
Q9Z2G8	Nucleosome assembly protein 1-like 1	Nap1l1	NP1L1	Rattus norvegicus	-0.0829516800312374	0.795391543051761	0.999521771465619	-0.0566989561530939	0.853683937347745	0.997481055521795
Q9Z2L0	Voltage-dependent anion-selective channel protein 1	Vdac1	VDAC1	Rattus norvegicus	0.0872973034965252	0.694774322796601	0.999521771465619	-0.0526714041292661	0.818142157337875	0.997481055521795
Q9Z2Q1-2	Isoform 2 of Protein transport protein Sec31A	Sec31a	SC31A	Rattus norvegicus	-0.0462177896133657	0.920177408596945	0.999521771465619	-0.108700788828159	0.814326639605411	0.997481055521795
Q9Z330	DNA (cytosine-5)-methyltransferase 1	Dnmt1	DNMT1	Rattus norvegicus	-0.0287733468799574	0.968799167076337	0.999521771465619	-1.11959825867519	0.150437496283972	0.997481055521795
Q9Z330-8	Isoform 8 of DNA (cytosine-5)-methyltransferase 1	Dnmt1	DNMT1	Rattus norvegicus	-0.18288745798395	0.815070069866475	0.999521771465619	-1.50246329503592	0.097089330834212	0.997481055521795
