# Supplementary material for: Bidirectional Hypoxic Extracellular Vesicle Signaling Between Müller Glia and Retinal Pigment Epithelium Regulates Retinal Metabolism and Barrier Function
Source: Biology (Basel). 2025 Aug 7;14(8):1014. doi: 10.3390/biology14081014 (PMC12383891; doi:10.3390/biology14081014)
Supplement: Supplementary file 1 [file biology-14-01014-s001.zip › biology-3720805-supplementary/RMC_EV24_HvsC_over representation analysis.csv]

EnrichmentType	ID	Description	GeneRatio	BgRatio	RichFactor	FoldEnrichment	zScore	pvalue	p.adjust	qvalue	geneID	Count
BP	GO:0002181	cytoplasmic translation	30-May	121/18668	0.041322314	25.71349862	10.94178856	1.31779009720668e-06	0.001182058	0.000916904	Csde1/Rps29/Cnbp/Rpl39/Etf1	5
BP	GO:0009895	negative regulation of catabolic process	30-May	359/18668	0.013927577	8.666666667	5.884637712	0.000245359	0.036681109	0.028452987	Csde1/Map1a/Thrap3/Cdk2/Qki	5
BP	GO:1902600	proton transmembrane transport	30-Apr	153/18668	0.026143791	16.26840959	7.608094465	0.000100702	0.036681109	0.028452987	Uqcrfs1/Atp5f1d/Atp6v1c1/Atp1a4	4
CC	GO:0098562	cytoplasmic side of membrane	30-Apr	213/19105	0.018779343	11.95931142	6.378588863	0.000327892	0.049947838	0.03353539	S100a6/Gnai3/Rps29/Gna13	4
KEGG	rno05415	Diabetic cardiomyopathy	19-Apr	252/10047	0.015873016	8.393483709	5.173844779	0.001112864	0.075488305	0.060657537	Col1a1/Slc2a1/Uqcrfs1/Atp5f1d	4
KEGG	rno05012	Parkinson disease	19-Apr	303/10047	0.01320132	6.980719125	4.601212683	0.002196173	0.075488305	0.060657537	Gnai3/Uqcrfs1/Maoa/Atp5f1d	4
KEGG	rno05200	Pathways in cancer	19-Apr	588/10047	0.006802721	3.597207304	2.825132951	0.02227368	0.144180365	0.11585405	Gnai3/Slc2a1/Cdk2/Gna13	4
BP	GO:0048255	mRNA stabilization	30-Mar	65/18668	0.046153846	28.72	8.981660781	0.000152945	0.036681109	0.028452987	Csde1/Thrap3/Qki	3
BP	GO:0043489	RNA stabilization	30-Mar	75/18668	0.04	24.89066667	8.317300705	0.00023389	0.036681109	0.028452987	Csde1/Thrap3/Qki	3
BP	GO:1902373	negative regulation of mRNA catabolic process	30-Mar	75/18668	0.04	24.89066667	8.317300705	0.00023389	0.036681109	0.028452987	Csde1/Thrap3/Qki	3
BP	GO:1902369	negative regulation of RNA catabolic process	30-Mar	88/18668	0.034090909	21.21363636	7.625374316	0.000374785	0.042022791	0.03259645	Csde1/Thrap3/Qki	3
KEGG	rno04611	Platelet activation	19-Mar	129/10047	0.023255814	12.29742962	5.621195273	0.001724004	0.075488305	0.060657537	Col1a1/Gnai3/Gna13	3
KEGG	rno04022	cGMP-PKG signaling pathway	19-Mar	171/10047	0.01754386	9.27700831	4.751679398	0.003841236	0.075488305	0.060657537	Gnai3/Atp1a4/Gna13	3
KEGG	rno00190	Oxidative phosphorylation	19-Mar	174/10047	0.017241379	9.117059891	4.701268233	0.004033726	0.075488305	0.060657537	Uqcrfs1/Atp5f1d/Atp6v1c1	3
KEGG	rno05165	Human papillomavirus infection	19-Mar	361/10047	0.008310249	4.394372357	2.858953392	0.029077074	0.152363868	0.122429785	Col1a1/Atp6v1c1/Cdk2	3
BP	GO:2000767	positive regulation of cytoplasmic translation	Feb-30	16/18668	0.125	77.78333333	12.32714451	0.000295426	0.037856684	0.029364863	Csde1/Cnbp	2
CC	GO:0033178	proton-transporting two-sector ATPase complex, catalytic domain	Feb-30	22/19105	0.090909091	57.89393939	10.58874598	0.000539977	0.049947838	0.03353539	Atp5f1d/Atp6v1c1	2
KEGG	rno00260	Glycine, serine and threonine metabolism	19-Feb	40/10047	0.05	26.43947368	7.017014799	0.002532119	0.075488305	0.060657537	Pgam2/Maoa	2
KEGG	rno05030	Cocaine addiction	19-Feb	48/10047	0.041666667	22.03289474	6.357810915	0.003629004	0.075488305	0.060657537	Gnai3/Maoa	2
KEGG	rno04730	Long-term depression	19-Feb	62/10047	0.032258065	17.05772496	5.5204191	0.005988675	0.098064547	0.07879835	Gnai3/Gna13	2
KEGG	rno05230	Central carbon metabolism in cancer	19-Feb	71/10047	0.028169014	14.89547813	5.114352689	0.00779063	0.113396946	0.091118478	Slc2a1/Pgam2	2
KEGG	rno04971	Gastric acid secretion	19-Feb	76/10047	0.026315789	13.91551247	4.919435895	0.008884883	0.116391965	0.093525082	Gnai3/Atp1a4	2
KEGG	rno04911	Insulin secretion	19-Feb	86/10047	0.023255814	12.29742962	4.579769546	0.011267257	0.132656192	0.106593967	Slc2a1/Atp1a4	2
KEGG	rno04914	Progesterone-mediated oocyte maturation	19-Feb	92/10047	0.02173913	11.49542334	4.401892853	0.012817583	0.132656192	0.106593967	Gnai3/Cdk2	2
KEGG	rno04260	Cardiac muscle contraction	19-Feb	97/10047	0.020618557	10.90287575	4.265813668	0.014176998	0.132656192	0.106593967	Uqcrfs1/Atp1a4	2
KEGG	rno04976	Bile secretion	19-Feb	97/10047	0.020618557	10.90287575	4.265813668	0.014176998	0.132656192	0.106593967	Slc2a1/Atp1a4	2
KEGG	rno04974	Protein digestion and absorption	19-Feb	104/10047	0.019230769	10.16902834	4.091169658	0.016180931	0.139802113	0.112335968	Col1a1/Atp1a4	2
KEGG	rno04922	Glucagon signaling pathway	19-Feb	107/10047	0.018691589	9.883915396	4.021326496	0.017075067	0.139802113	0.112335968	Slc2a1/Pgam2	2
KEGG	rno04928	Parathyroid hormone synthesis, secretion and action	19-Feb	114/10047	0.01754386	9.27700831	3.868582153	0.019242002	0.144180365	0.11585405	Gnai3/Gna13	2
KEGG	rno04919	Thyroid hormone signaling pathway	19-Feb	126/10047	0.015873016	8.393483709	3.635154659	0.023212033	0.144180365	0.11585405	Slc2a1/Atp1a4	2
KEGG	rno04926	Relaxin signaling pathway	19-Feb	129/10047	0.015503876	8.198286414	3.581608819	0.024253507	0.144180365	0.11585405	Col1a1/Gnai3	2
KEGG	rno04726	Serotonergic synapse	19-Feb	130/10047	0.015384615	8.135222672	3.56414427	0.024604927	0.144180365	0.11585405	Gnai3/Maoa	2
KEGG	rno04071	Sphingolipid signaling pathway	19-Feb	131/10047	0.015267176	8.073121736	3.546865715	0.024958464	0.144180365	0.11585405	Gnai3/Gna13	2
KEGG	rno04728	Dopaminergic synapse	19-Feb	132/10047	0.015151515	8.011961722	3.529769676	0.02531411	0.144180365	0.11585405	Gnai3/Maoa	2
KEGG	rno04371	Apelin signaling pathway	19-Feb	136/10047	0.014705882	7.776315789	3.463144219	0.026757615	0.146051981	0.11735796	Gnai3/Gna13	2
KEGG	rno04261	Adrenergic signaling in cardiomyocytes	19-Feb	153/10047	0.013071895	6.912280702	3.207606112	0.033255226	0.167555177	0.134636542	Gnai3/Atp1a4	2
KEGG	rno04934	Cushing syndrome	19-Feb	160/10047	0.0125	6.609868421	3.113483898	0.036095094	0.172749144	0.138810079	Gnai3/Cdk2	2
KEGG	rno04148	Efferocytosis	19-Feb	162/10047	0.012345679	6.528265107	3.087622923	0.036923481	0.172749144	0.138810079	Slc2a1/Uqcrfs1	2
KEGG	rno05034	Alcoholism	19-Feb	170/10047	0.011764706	6.221052632	2.988382811	0.04031082	0.178293183	0.143264912	Gnai3/Maoa	2
KEGG	rno04024	cAMP signaling pathway	19-Feb	222/10047	0.009009009	4.763869132	2.468373909	0.064968057	0.243166158	0.195392654	Gnai3/Atp1a4	2
KEGG	rno04820	Cytoskeleton in muscle cells	19-Feb	231/10047	0.008658009	4.578263841	2.394844391	0.069655552	0.24502665	0.196887625	Col1a1/Atp1a4	2
KEGG	rno04810	Regulation of actin cytoskeleton	19-Feb	238/10047	0.008403361	4.443609023	2.340217233	0.073378521	0.24502665	0.196887625	Arpc5/Gna13	2
KEGG	rno05166	Human T-cell leukemia virus 1 infection	19-Feb	254/10047	0.007874016	4.163696643	2.222900582	0.082129163	0.254800752	0.204741464	Slc2a1/Cdk2	2
KEGG	rno05163	Human cytomegalovirus infection	19-Feb	258/10047	0.007751938	4.099143207	2.19507093	0.084366984	0.254800752	0.204741464	Gnai3/Gna13	2
KEGG	rno05208	Chemical carcinogenesis - reactive oxygen species	19-Feb	266/10047	0.007518797	3.975860704	2.14105593	0.088900106	0.254800752	0.204741464	Uqcrfs1/Atp5f1d	2
KEGG	rno04714	Thermogenesis	19-Feb	267/10047	0.007490637	3.96096984	2.134452094	0.08947202	0.254800752	0.204741464	Uqcrfs1/Atp5f1d	2
KEGG	rno05020	Prion disease	19-Feb	307/10047	0.006514658	3.444882565	1.893712027	0.113232714	0.275880736	0.221679981	Uqcrfs1/Atp5f1d	2
KEGG	rno05016	Huntington disease	19-Feb	344/10047	0.005813953	3.074357405	1.704025213	0.136547269	0.275880736	0.221679981	Uqcrfs1/Atp5f1d	2
KEGG	rno04151	PI3K-Akt signaling pathway	19-Feb	356/10047	0.005617978	2.97072738	1.647909955	0.144340202	0.275880736	0.221679981	Col1a1/Cdk2	2
KEGG	rno05014	Amyotrophic lateral sclerosis	19-Feb	408/10047	0.004901961	2.592105263	1.429065366	0.179162255	0.275880736	0.221679981	Uqcrfs1/Atp5f1d	2
KEGG	rno05010	Alzheimer disease	19-Feb	434/10047	0.004608295	2.436817851	1.331935927	0.197087274	0.275880736	0.221679981	Uqcrfs1/Atp5f1d	2
KEGG	rno03010	Ribosome	19-Feb	440/10047	0.004545455	2.403588517	1.310504372	0.201261985	0.275880736	0.221679981	Rps29/Rpl39	2
KEGG	rno05022	Pathways of neurodegeneration - multiple diseases	19-Feb	515/10047	0.003883495	2.053551354	1.068399146	0.254278286	0.312164316	0.250835127	Uqcrfs1/Atp5f1d	2
KEGG	rno05171	Coronavirus disease - COVID-19	19-Feb	539/10047	0.003710575	1.962113075	0.999406426	0.271438914	0.317486587	0.255111761	Rps29/Rpl39	2
KEGG	rno04964	Proximal tubule bicarbonate reclamation	19-Jan	22/10047	0.045454545	24.03588517	4.708041468	0.0408305	0.178293183	0.143264912	Atp1a4	1
KEGG	rno00360	Phenylalanine metabolism	19-Jan	26/10047	0.038461538	20.33805668	4.297443707	0.048082445	0.203187108	0.163268066	Maoa	1
KEGG	rno04966	Collecting duct acid secretion	19-Jan	28/10047	0.035714286	18.88533835	4.125059455	0.05168891	0.211601473	0.170029308	Atp6v1c1	1
KEGG	rno00340	Histidine metabolism	19-Jan	29/10047	0.034482759	18.23411978	4.045421862	0.053487284	0.212328308	0.170613345	Maoa	1
KEGG	rno00052	Galactose metabolism	19-Jan	32/10047	0.03125	16.52467105	3.828583681	0.058863041	0.226795833	0.182238516	Gale	1
KEGG	rno00250	Alanine, aspartate and glutamate metabolism	19-Jan	39/10047	0.025641026	13.55870445	3.420343471	0.071294208	0.24502665	0.196887625	Nit2	1
KEGG	rno01250	Biosynthesis of nucleotide sugars	19-Jan	39/10047	0.025641026	13.55870445	3.420343471	0.071294208	0.24502665	0.196887625	Gale	1
KEGG	rno04960	Aldosterone-regulated sodium reabsorption	19-Jan	41/10047	0.024390244	12.89730424	3.32258784	0.074817298	0.24502665	0.196887625	Atp1a4	1
KEGG	rno00350	Tyrosine metabolism	19-Jan	46/10047	0.02173913	11.49542334	3.105441753	0.08356971	0.254800752	0.204741464	Maoa	1
KEGG	rno04973	Carbohydrate digestion and absorption	19-Jan	48/10047	0.020833333	11.01644737	3.027765755	0.087048663	0.254800752	0.204741464	Atp1a4	1
KEGG	rno00380	Tryptophan metabolism	19-Jan	51/10047	0.019607843	10.36842105	2.919473856	0.092243642	0.256457251	0.20607252	Maoa	1
KEGG	rno00520	Amino sugar and nucleotide sugar metabolism	19-Jan	52/10047	0.019230769	10.16902834	2.885358708	0.093969069	0.256457251	0.20607252	Gale	1
KEGG	rno00330	Arginine and proline metabolism	19-Jan	55/10047	0.018181818	9.614354067	2.788329381	0.099126728	0.265012273	0.212946784	Maoa	1
KEGG	rno04923	Regulation of lipolysis in adipocytes	19-Jan	58/10047	0.017241379	9.117059891	2.698472306	0.104256564	0.272172664	0.218700413	Gnai3	1
KEGG	rno04961	Endocrine and other factor-regulated calcium reabsorption	19-Jan	59/10047	0.016949153	8.962533452	2.669956795	0.10596035	0.272172664	0.218700413	Atp1a4	1
KEGG	rno04978	Mineral absorption	19-Jan	62/10047	0.016129032	8.528862479	2.58831661	0.111053308	0.275880736	0.221679981	Atp1a4	1
KEGG	rno03250	Viral life cycle - HIV-1	19-Jan	65/10047	0.015384615	8.135222672	2.512011661	0.116118773	0.275880736	0.221679981	Map1a	1
KEGG	rno05031	Amphetamine addiction	19-Jan	68/10047	0.014705882	7.776315789	2.440455014	0.121156883	0.275880736	0.221679981	Maoa	1
KEGG	rno04924	Renin secretion	19-Jan	72/10047	0.013888889	7.344298246	2.351579209	0.127832056	0.275880736	0.221679981	Gnai3	1
KEGG	rno04918	Thyroid hormone synthesis	19-Jan	74/10047	0.013513514	7.145803698	2.309658971	0.131151602	0.275880736	0.221679981	Atp1a4	1
KEGG	rno04920	Adipocytokine signaling pathway	19-Jan	74/10047	0.013513514	7.145803698	2.309658971	0.131151602	0.275880736	0.221679981	Slc2a1	1
KEGG	rno05133	Pertussis	19-Jan	74/10047	0.013513514	7.145803698	2.309658971	0.131151602	0.275880736	0.221679981	Gnai3	1
KEGG	rno00982	Drug metabolism - cytochrome P450	19-Jan	78/10047	0.012820513	6.779352227	2.230318526	0.13775482	0.275880736	0.221679981	Maoa	1
KEGG	rno04721	Synaptic vesicle cycle	19-Jan	79/10047	0.012658228	6.693537642	2.211352374	0.139398181	0.275880736	0.221679981	Atp6v1c1	1
KEGG	rno05100	Bacterial invasion of epithelial cells	19-Jan	79/10047	0.012658228	6.693537642	2.211352374	0.139398181	0.275880736	0.221679981	Arpc5	1
KEGG	rno04115	p53 signaling pathway	19-Jan	81/10047	0.012345679	6.528265107	2.174388559	0.142676004	0.275880736	0.221679981	Cdk2	1
KEGG	rno04970	Salivary secretion	19-Jan	83/10047	0.012048193	6.370957514	2.138652031	0.145941997	0.275880736	0.221679981	Atp1a4	1
KEGG	rno00010	Glycolysis / Gluconeogenesis	19-Jan	85/10047	0.011764706	6.221052632	2.104071482	0.149196201	0.275880736	0.221679981	Pgam2	1
KEGG	rno04540	Gap junction	19-Jan	87/10047	0.011494253	6.078039927	2.070581327	0.152438655	0.275880736	0.221679981	Gnai3	1
KEGG	rno05323	Rheumatoid arthritis	19-Jan	87/10047	0.011494253	6.078039927	2.070581327	0.152438655	0.275880736	0.221679981	Atp6v1c1	1
KEGG	rno04512	ECM-receptor interaction	19-Jan	90/10047	0.011111111	5.875438596	2.022259652	0.157280395	0.275880736	0.221679981	Col1a1	1
KEGG	rno04727	GABAergic synapse	19-Jan	91/10047	0.010989011	5.810873337	2.006635077	0.158888477	0.275880736	0.221679981	Gnai3	1
KEGG	rno05032	Morphine addiction	19-Jan	91/10047	0.010989011	5.810873337	2.006635077	0.158888477	0.275880736	0.221679981	Gnai3	1
KEGG	rno01230	Biosynthesis of amino acids	19-Jan	93/10047	0.010752688	5.685908319	1.976071562	0.162095924	0.275880736	0.221679981	Pgam2	1
KEGG	rno04713	Circadian entrainment	19-Jan	97/10047	0.010309278	5.451437873	1.917524263	0.168476088	0.275880736	0.221679981	Gnai3	1
KEGG	rno04925	Aldosterone synthesis and secretion	19-Jan	97/10047	0.010309278	5.451437873	1.917524263	0.168476088	0.275880736	0.221679981	Atp1a4	1
KEGG	rno04666	Fc gamma R-mediated phagocytosis	19-Jan	98/10047	0.010204082	5.395810956	1.903393379	0.170063923	0.275880736	0.221679981	Arpc5	1
KEGG	rno04916	Melanogenesis	19-Jan	99/10047	0.01010101	5.341307815	1.889454829	0.171648885	0.275880736	0.221679981	Gnai3	1
KEGG	rno05146	Amoebiasis	19-Jan	99/10047	0.01010101	5.341307815	1.889454829	0.171648885	0.275880736	0.221679981	Col1a1	1
KEGG	rno04064	NF-kappa B signaling pathway	19-Jan	100/10047	0.01	5.287894737	1.875703899	0.173230979	0.275880736	0.221679981	Ube2i	1
KEGG	rno03015	mRNA surveillance pathway	19-Jan	101/10047	0.00990099	5.235539343	1.862136035	0.17481021	0.275880736	0.221679981	Etf1	1
KEGG	rno05215	Prostate cancer	19-Jan	101/10047	0.00990099	5.235539343	1.862136035	0.17481021	0.275880736	0.221679981	Cdk2	1
KEGG	rno05222	Small cell lung cancer	19-Jan	101/10047	0.00990099	5.235539343	1.862136035	0.17481021	0.275880736	0.221679981	Cdk2	1
KEGG	rno04933	AGE-RAGE signaling pathway in diabetic complications	19-Jan	104/10047	0.009615385	5.08451417	1.822487598	0.179530774	0.275880736	0.221679981	Col1a1	1
KEGG	rno05142	Chagas disease	19-Jan	106/10047	0.009433962	4.98857994	1.796893846	0.182663592	0.275880736	0.221679981	Gnai3	1
KEGG	rno05211	Renal cell carcinoma	19-Jan	106/10047	0.009433962	4.98857994	1.796893846	0.182663592	0.275880736	0.221679981	Slc2a1	1
KEGG	rno04972	Pancreatic secretion	19-Jan	109/10047	0.009174312	4.851279575	1.759685372	0.187341578	0.275880736	0.221679981	Atp1a4	1
KEGG	rno04931	Insulin resistance	19-Jan	112/10047	0.008928571	4.721334586	1.723812477	0.191994191	0.275880736	0.221679981	Slc2a1	1
KEGG	rno04725	Cholinergic synapse	19-Jan	114/10047	0.00877193	4.638504155	1.700596606	0.195081902	0.275880736	0.221679981	Gnai3	1
KEGG	rno05145	Toxoplasmosis	19-Jan	114/10047	0.00877193	4.638504155	1.700596606	0.195081902	0.275880736	0.221679981	Gnai3	1
KEGG	rno04724	Glutamatergic synapse	19-Jan	115/10047	0.008695652	4.598169336	1.689189556	0.196621562	0.275880736	0.221679981	Gnai3	1
KEGG	rno03013	Nucleocytoplasmic transport	19-Jan	119/10047	0.008403361	4.443609023	1.64483621	0.202752346	0.275880736	0.221679981	Ube2i	1
KEGG	rno04114	Oocyte meiosis	19-Jan	119/10047	0.008403361	4.443609023	1.64483621	0.202752346	0.275880736	0.221679981	Cdk2	1
KEGG	rno04935	Growth hormone synthesis, secretion and action	19-Jan	119/10047	0.008403361	4.443609023	1.64483621	0.202752346	0.275880736	0.221679981	Gnai3	1
KEGG	rno04670	Leukocyte transendothelial migration	19-Jan	120/10047	0.008333333	4.406578947	1.634053588	0.204278102	0.275880736	0.221679981	Gnai3	1
KEGG	rno01200	Carbon metabolism	19-Jan	134/10047	0.007462687	3.946190102	1.494434335	0.225350343	0.300810036	0.24171156	Pgam2	1
KEGG	rno04068	FoxO signaling pathway	19-Jan	136/10047	0.007352941	3.888157895	1.476039138	0.22831715	0.300810036	0.24171156	Cdk2	1
KEGG	rno04915	Estrogen signaling pathway	19-Jan	138/10047	0.007246377	3.83180778	1.457990266	0.231273191	0.300810036	0.24171156	Gnai3	1
KEGG	rno05135	Yersinia infection	19-Jan	139/10047	0.007194245	3.804240818	1.449091912	0.232747185	0.300810036	0.24171156	Arpc5	1
KEGG	rno04270	Vascular smooth muscle contraction	19-Jan	140/10047	0.007142857	3.777067669	1.440275667	0.234218502	0.300810036	0.24171156	Gna13	1
KEGG	rno04072	Phospholipase D signaling pathway	19-Jan	151/10047	0.006622517	3.501917044	1.348334853	0.250227555	0.312164316	0.250835127	Gna13	1
KEGG	rno05226	Gastric cancer	19-Jan	154/10047	0.006493506	3.433697881	1.324735714	0.25453832	0.312164316	0.250835127	Cdk2	1
KEGG	rno04921	Oxytocin signaling pathway	19-Jan	155/10047	0.006451613	3.411544992	1.316998829	0.255970016	0.312164316	0.250835127	Gnai3	1
KEGG	rno05162	Measles	19-Jan	155/10047	0.006451613	3.411544992	1.316998829	0.255970016	0.312164316	0.250835127	Cdk2	1
KEGG	rno04110	Cell cycle	19-Jan	159/10047	0.006289308	3.32571996	1.286672379	0.261670795	0.312164316	0.250835127	Cdk2	1
KEGG	rno04723	Retrograde endocannabinoid signaling	19-Jan	159/10047	0.006289308	3.32571996	1.286672379	0.261670795	0.312164316	0.250835127	Gnai3	1
KEGG	rno04066	HIF-1 signaling pathway	19-Jan	161/10047	0.00621118	3.284406669	1.271868698	0.264505642	0.312164316	0.250835127	Slc2a1	1
KEGG	rno04150	mTOR signaling pathway	19-Jan	161/10047	0.00621118	3.284406669	1.271868698	0.264505642	0.312164316	0.250835127	Atp6v1c1	1
KEGG	rno05161	Hepatitis B	19-Jan	169/10047	0.00591716	3.128931797	1.214889601	0.275742248	0.318462532	0.255895968	Cdk2	1
KEGG	rno04530	Tight junction	19-Jan	170/10047	0.005882353	3.110526316	1.208005552	0.277135333	0.318462532	0.255895968	Arpc5	1
KEGG	rno05160	Hepatitis C	19-Jan	172/10047	0.005813953	3.074357405	1.194388139	0.279913892	0.318858433	0.256214089	Cdk2	1
KEGG	rno04062	Chemokine signaling pathway	19-Jan	182/10047	0.005494505	2.905436669	1.12914026	0.293655577	0.327752527	0.263360809	Gnai3	1
KEGG	rno04360	Axon guidance	19-Jan	184/10047	0.005434783	2.873855835	1.116623581	0.296373935	0.327752527	0.263360809	Gnai3	1
KEGG	rno04932	Non-alcoholic fatty liver disease	19-Jan	184/10047	0.005434783	2.873855835	1.116623581	0.296373935	0.327752527	0.263360809	Uqcrfs1	1
KEGG	rno04218	Cellular senescence	19-Jan	185/10047	0.005405405	2.858321479	1.110428083	0.297729394	0.327752527	0.263360809	Cdk2	1
KEGG	rno04120	Ubiquitin mediated proteolysis	19-Jan	190/10047	0.005263158	2.783102493	1.080057692	0.304469667	0.332379386	0.267078655	Ube2i	1
KEGG	rno04145	Phagosome	19-Jan	194/10047	0.005154639	2.725718937	1.056459647	0.30981771	0.335422479	0.269523889	Atp6v1c1	1
KEGG	rno04510	Focal adhesion	19-Jan	203/10047	0.004926108	2.604874255	1.005470774	0.32170872	0.34544133	0.277574391	Col1a1	1
KEGG	rno05205	Proteoglycans in cancer	19-Jan	206/10047	0.004854369	2.566939193	0.989082146	0.325629071	0.346808198	0.278672718	Col1a1	1
KEGG	rno04015	Rap1 signaling pathway	19-Jan	216/10047	0.00462963	2.448099415	0.936467329	0.338542453	0.357653721	0.287387481	Gnai3	1
KEGG	rno05203	Viral carcinogenesis	19-Jan	219/10047	0.00456621	2.414563807	0.92125159	0.342370556	0.358804343	0.288312047	Cdk2	1
KEGG	rno05169	Epstein-Barr virus infection	19-Jan	234/10047	0.004273504	2.259784076	0.848729638	0.361198313	0.372574638	0.299376969	Cdk2	1
KEGG	rno05207	Chemical carcinogenesis - receptor activation	19-Jan	234/10047	0.004273504	2.259784076	0.848729638	0.361198313	0.372574638	0.299376969	Gnai3	1
KEGG	rno05132	Salmonella infection	19-Jan	268/10047	0.003731343	1.973095051	0.702816037	0.402001621	0.411423534	0.330593438	Arpc5	1
KEGG	rno04144	Endocytosis	19-Jan	273/10047	0.003663004	1.936957779	0.683174114	0.407789641	0.414111961	0.332753685	Arpc5	1
KEGG	rno05170	Human immunodeficiency virus 1 infection	19-Jan	278/10047	0.003597122	1.902120409	0.663938841	0.413524561	0.416705519	0.334837701	Gnai3	1
KEGG	rno05206	MicroRNAs in cancer	19-Jan	296/10047	0.003378378	1.786450925	0.597804431	0.433737675	0.433737675	0.348523644	Ube2i	1
