# Supplementary material for: Bidirectional Hypoxic Extracellular Vesicle Signaling Between Müller Glia and Retinal Pigment Epithelium Regulates Retinal Metabolism and Barrier Function
Source: Biology (Basel). 2025 Aug 7;14(8):1014. doi: 10.3390/biology14081014 (PMC12383891; doi:10.3390/biology14081014)
Supplement: Supplementary file 1 [file biology-14-01014-s001.zip › biology-3720805-supplementary/RMC_EV72_HvsC_over representation analysis.csv]

EnrichmentType	ID	Description	GeneRatio	BgRatio	RichFactor	FoldEnrichment	zScore	pvalue	p.adjust	qvalue	geneID	Count
BP	GO:0006091	generation of precursor metabolites and energy	Jul-44	493/18668	0.014198783	6.024156371	5.495111616	0.000141081	0.026147091	0.020741445	Pgam2/Uqcrfs1/Atp5f1d/Atp5f1c/Aco1/Gaa/Atp5mg	7
CC	GO:0005743	mitochondrial inner membrane	Jul-44	429/19105	0.016317016	7.084922653	6.124313698	5.12371024935046e-05	0.002628285	0.001871534	Acad9/Timm44/Uqcrfs1/Atp5f1d/Atp5f1c/Ldhb/Atp5mg	7
CC	GO:0019866	organelle inner membrane	Jul-44	479/19105	0.014613779	6.34536914	5.692477357	0.000102294	0.002981138	0.002122791	Acad9/Timm44/Uqcrfs1/Atp5f1d/Atp5f1c/Ldhb/Atp5mg	7
CC	GO:0031966	mitochondrial membrane	Jul-44	684/19105	0.010233918	4.443613769	4.406578768	0.000883461	0.013863547	0.009871875	Acad9/Timm44/Uqcrfs1/Atp5f1d/Atp5f1c/Ldhb/Atp5mg	7
CC	GO:0005740	mitochondrial envelope	Jul-44	735/19105	0.00952381	4.135281385	4.164676455	0.001342001	0.018251207	0.012996216	Acad9/Timm44/Uqcrfs1/Atp5f1d/Atp5f1c/Ldhb/Atp5mg	7
MF	GO:0016462	pyrophosphatase activity	Jul-42	707/17191	0.00990099	4.052569543	4.101919698	0.001483497	0.043448024	0.029473514	Atp5f1d/Atp5f1c/Ralb/Smc3/Ddx4/Nudt5/Smc1a	7
MF	GO:0016817	hydrolase activity, acting on acid anhydrides	Jul-42	712/17191	0.009831461	4.024110487	4.078640314	0.001544819	0.043448024	0.029473514	Atp5f1d/Atp5f1c/Ralb/Smc3/Ddx4/Nudt5/Smc1a	7
MF	GO:0016818	hydrolase activity, acting on acid anhydrides, in phosphorus-containing anhydrides	Jul-42	712/17191	0.009831461	4.024110487	4.078640314	0.001544819	0.043448024	0.029473514	Atp5f1d/Atp5f1c/Ralb/Smc3/Ddx4/Nudt5/Smc1a	7
BP	GO:0015980	energy derivation by oxidation of organic compounds	Jun-44	340/18668	0.017647059	7.487165775	5.86764779	0.000137521	0.026147091	0.020741445	Uqcrfs1/Atp5f1d/Atp5f1c/Aco1/Gaa/Atp5mg	6
BP	GO:0009060	aerobic respiration	May-44	196/18668	0.025510204	10.82328386	6.71977745	9.44120484345179e-05	0.026147091	0.020741445	Uqcrfs1/Atp5f1d/Atp5f1c/Aco1/Atp5mg	5
BP	GO:0046034	ATP metabolic process	May-44	208/18668	0.024038462	10.19886364	6.484509347	0.000124822	0.026147091	0.020741445	Pgam2/Atp5f1d/Atp5f1c/Nudt5/Atp5mg	5
BP	GO:0009205	purine ribonucleoside triphosphate metabolic process	May-44	232/18668	0.021551724	9.143808777	6.066878965	0.000207712	0.030028047	0.023820052	Pgam2/Atp5f1d/Atp5f1c/Nudt5/Atp5mg	5
BP	GO:0009199	ribonucleoside triphosphate metabolic process	May-44	239/18668	0.020920502	8.875998479	5.956358232	0.000238384	0.030028047	0.023820052	Pgam2/Atp5f1d/Atp5f1c/Nudt5/Atp5mg	5
BP	GO:0009144	purine nucleoside triphosphate metabolic process	May-44	240/18668	0.020833333	8.839015152	5.940939687	0.000243033	0.030028047	0.023820052	Pgam2/Atp5f1d/Atp5f1c/Nudt5/Atp5mg	5
BP	GO:0045333	cellular respiration	May-44	246/18668	0.020325203	8.623429416	5.85028022	0.000272394	0.030290171	0.024027985	Uqcrfs1/Atp5f1d/Atp5f1c/Aco1/Atp5mg	5
BP	GO:0009141	nucleoside triphosphate metabolic process	May-44	256/18668	0.01953125	8.286576705	5.705847512	0.000327237	0.033080735	0.026241628	Pgam2/Atp5f1d/Atp5f1c/Nudt5/Atp5mg	5
MF	GO:0016887	ATP hydrolysis activity	May-42	365/17191	0.01369863	5.606979778	4.402663359	0.001872915	0.046822877	0.031762888	Atp5f1d/Atp5f1c/Smc3/Ddx4/Smc1a	5
BP	GO:0006119	oxidative phosphorylation	Apr-44	144/18668	0.027777778	11.78535354	6.315029242	0.00036272	0.033612013	0.02666307	Uqcrfs1/Atp5f1d/Atp5f1c/Atp5mg	4
BP	GO:1902600	proton transmembrane transport	Apr-44	153/18668	0.026143791	11.09209745	6.092456162	0.000456341	0.039034729	0.030964694	Uqcrfs1/Atp5f1d/Atp5f1c/Atp5mg	4
CC	GO:0098800	inner mitochondrial membrane protein complex	Apr-44	171/19105	0.023391813	10.15683147	5.778801041	0.000636227	0.011799115	0.008401847	Uqcrfs1/Atp5f1d/Atp5f1c/Atp5mg	4
MF	GO:0015078	proton transmembrane transporter activity	Apr-42	138/17191	0.028985507	11.86404417	6.341235075	0.000351177	0.019753727	0.013400189	Uqcrfs1/Atp5f1d/Atp5f1c/Atp5mg	4
KEGG	rno00190	Oxidative phosphorylation	30-Apr	174/10047	0.022988506	7.698850575	4.87796549	0.001675281	0.123970775	0.104043751	Uqcrfs1/Atp5f1d/Atp5f1c/Atp5mg	4
KEGG	rno05415	Diabetic cardiomyopathy	30-Apr	252/10047	0.015873016	5.315873016	3.797126675	0.006340184	0.143495278	0.120429892	Col1a1/Uqcrfs1/Atp5f1d/Atp5f1c	4
KEGG	rno04714	Thermogenesis	30-Apr	267/10047	0.014981273	5.017228464	3.64083596	0.007756502	0.143495278	0.120429892	Uqcrfs1/Atp5f1d/Atp5f1c/Atp5mg	4
KEGG	rno05014	Amyotrophic lateral sclerosis	30-Apr	408/10047	0.009803922	3.283333333	2.576747038	0.031866239	0.226563013	0.190145345	Nup62/Uqcrfs1/Atp5f1d/Atp5f1c	4
KEGG	rno05010	Alzheimer disease	30-Apr	434/10047	0.00921659	3.086635945	2.431926557	0.038707644	0.229266433	0.192414219	Uqcrfs1/Atp5f1d/Atp5f1c/Rtn3	4
BP	GO:0042776	proton motive force-driven mitochondrial ATP synthesis	Mar-44	22/18668	0.136363636	57.8553719	12.9693176	1.82335143119416e-05	0.020275668	0.016083879	Atp5f1d/Atp5f1c/Atp5mg	3
BP	GO:0015986	proton motive force-driven ATP synthesis	Mar-44	32/18668	0.09375	39.77556818	10.67047933	5.77672909976518e-05	0.026147091	0.020741445	Atp5f1d/Atp5f1c/Atp5mg	3
BP	GO:0006754	ATP biosynthetic process	Mar-44	66/18668	0.045454545	19.28512397	7.232978552	0.000503983	0.039049113	0.030976104	Atp5f1d/Atp5f1c/Atp5mg	3
BP	GO:0051058	negative regulation of small GTPase mediated signal transduction	Mar-44	67/18668	0.044776119	18.9972863	7.173042447	0.000526742	0.039049113	0.030976104	Cd2ap/Nup62/Ripor1	3
CC	GO:0005753	mitochondrial proton-transporting ATP synthase complex	Mar-44	24/19105	0.125	54.27556818	12.54725711	2.23010030400037e-05	0.002628285	0.001871534	Atp5f1d/Atp5f1c/Atp5mg	3
CC	GO:0045259	proton-transporting ATP synthase complex	Mar-44	29/19105	0.103448276	44.9177116	11.37131517	3.99382802939549e-05	0.002628285	0.001871534	Atp5f1d/Atp5f1c/Atp5mg	3
CC	GO:0016469	proton-transporting two-sector ATPase complex	Mar-44	60/19105	0.05	21.71022727	7.719437473	0.000355853	0.007259394	0.005169228	Atp5f1d/Atp5f1c/Atp5mg	3
MF	GO:0046933	proton-transporting ATP synthase activity, rotational mechanism	Mar-42	16/17191	0.1875	76.74553571	15.00071097	7.42747756337363e-06	0.001671182	0.001133668	Atp5f1d/Atp5f1c/Atp5mg	3
MF	GO:0015252	proton channel activity	Mar-42	24/17191	0.125	51.16369048	12.17001406	2.64821263356305e-05	0.002614088	0.001773299	Atp5f1d/Atp5f1c/Atp5mg	3
KEGG	rno05208	Chemical carcinogenesis - reactive oxygen species	30-Mar	266/10047	0.011278195	3.777067669	2.512025413	0.044025504	0.232706234	0.195301107	Uqcrfs1/Atp5f1d/Atp5f1c	3
KEGG	rno05012	Parkinson disease	30-Mar	303/10047	0.00990099	3.315841584	2.240009716	0.060561619	0.253983423	0.213158207	Uqcrfs1/Atp5f1d/Atp5f1c	3
KEGG	rno05020	Prion disease	30-Mar	307/10047	0.009771987	3.272638436	2.213137689	0.062504366	0.253983423	0.213158207	Uqcrfs1/Atp5f1d/Atp5f1c	3
KEGG	rno05016	Huntington disease	30-Mar	344/10047	0.00872093	2.920639535	1.983628992	0.081837985	0.253983423	0.213158207	Uqcrfs1/Atp5f1d/Atp5f1c	3
KEGG	rno05022	Pathways of neurodegeneration - multiple diseases	30-Mar	515/10047	0.005825243	1.950873786	1.212335577	0.197289165	0.405163653	0.340037774	Uqcrfs1/Atp5f1d/Atp5f1c	3
CC	GO:0030892	mitotic cohesin complex	Feb-44	5/19105	0.4	173.6818182	18.55370228	5.16106072915689e-05	0.002628285	0.001871534	Smc3/Smc1a	2
CC	GO:0000275	mitochondrial proton-transporting ATP synthase complex, catalytic sector F(1)	Feb-44	6/19105	0.333333333	144.7348485	16.91796175	7.73024886010506e-05	0.002628285	0.001871534	Atp5f1d/Atp5f1c	2
CC	GO:0030893	meiotic cohesin complex	Feb-44	6/19105	0.333333333	144.7348485	16.91796175	7.73024886010506e-05	0.002628285	0.001871534	Smc3/Smc1a	2
CC	GO:0045261	proton-transporting ATP synthase complex, catalytic core F(1)	Feb-44	8/19105	0.25	108.5511364	14.61817226	0.000143876	0.003668827	0.002612477	Atp5f1d/Atp5f1c	2
CC	GO:0008278	cohesin complex	Feb-44	10/19105	0.2	86.84090909	13.0451816	0.000230552	0.005225842	0.003721188	Smc3/Smc1a	2
CC	GO:0000800	lateral element	Feb-44	18/19105	0.111111111	48.24494949	9.634705785	0.000774747	0.013170696	0.009378514	Smc3/Smc1a	2
CC	GO:0033178	proton-transporting two-sector ATPase complex, catalytic domain	Feb-44	22/19105	0.090909091	39.4731405	8.674836658	0.00116289	0.016944972	0.012066079	Atp5f1d/Atp5f1c	2
CC	GO:0097431	mitotic spindle pole	Feb-44	38/19105	0.052631579	22.85287081	6.478504513	0.003457247	0.044079896	0.031388162	Smc3/Smc1a	2
MF	GO:0036033	mediator complex binding	Feb-42	4/17191	0.5	204.6547619	20.15894082	3.48545054135382e-05	0.002614088	0.001773299	Smc3/Smc1a	2
MF	GO:0004303	estradiol 17-beta-dehydrogenase [NAD(P)] activity	Feb-42	16/17191	0.125	51.16369048	9.934460362	0.000684237	0.030790679	0.020887244	Hsd17b6/Hsd17b12	2
KEGG	rno04962	Vasopressin-regulated water reabsorption	Feb-30	44/10047	0.045454545	15.22272727	5.174071949	0.007543357	0.143495278	0.120429892	Vamp2/Dynll2	2
KEGG	rno00270	Cysteine and methionine metabolism	Feb-30	56/10047	0.035714286	11.96071429	4.501080379	0.01201089	0.177761178	0.149187902	Ldhb/Dnmt1	2
KEGG	rno05230	Central carbon metabolism in cancer	Feb-30	71/10047	0.028169014	9.433802817	3.902678487	0.018853169	0.199304925	0.167268714	Pgam2/Ldhb	2
KEGG	rno00010	Glycolysis / Gluconeogenesis	Feb-30	85/10047	0.023529412	7.88	3.485884633	0.026397155	0.226563013	0.190145345	Pgam2/Ldhb	2
KEGG	rno01230	Biosynthesis of amino acids	Feb-30	93/10047	0.021505376	7.202150538	3.288314417	0.031171631	0.226563013	0.190145345	Pgam2/Aco1	2
KEGG	rno00140	Steroid hormone biosynthesis	Feb-30	97/10047	0.020618557	6.905154639	3.198114284	0.033678286	0.226563013	0.190145345	Hsd17b6/Hsd17b12	2
KEGG	rno04922	Glucagon signaling pathway	Feb-30	107/10047	0.018691589	6.259813084	2.993349208	0.040276536	0.229266433	0.192414219	Pgam2/Ldhb	2
KEGG	rno04114	Oocyte meiosis	Feb-30	119/10047	0.016806723	5.628571429	2.779572102	0.048783911	0.240667297	0.201982511	Smc3/Smc1a	2
KEGG	rno01200	Carbon metabolism	Feb-30	134/10047	0.014925373	4.998507463	2.549976243	0.060247563	0.253983423	0.213158207	Pgam2/Aco1	2
KEGG	rno04110	Cell cycle	Feb-30	159/10047	0.012578616	4.212578616	2.234531468	0.081158761	0.253983423	0.213158207	Smc3/Smc1a	2
KEGG	rno05132	Salmonella infection	Feb-30	268/10047	0.007462687	2.499253731	1.361393553	0.190165447	0.405163653	0.340037774	Dynll2/Acbd3	2
KEGG	rno03010	Ribosome	Feb-30	440/10047	0.004545455	1.522272727	0.613081439	0.380673754	0.48461244	0.406715988	Rpl35/Rpl28	2
KEGG	rno05171	Coronavirus disease - COVID-19	Feb-30	539/10047	0.003710575	1.242671614	0.316925477	0.483794131	0.542435844	0.455244876	Rpl35/Rpl28	2
KEGG	rno03267	Virion - Adenovirus	30-Jan	5/10047	0.2	66.98	8.075614557	0.014843873	0.183074437	0.153647109	Cxadr	1
KEGG	rno00062	Fatty acid elongation	30-Jan	30/10047	0.033333333	11.16333333	3.050818263	0.085925233	0.253983423	0.213158207	Hsd17b12	1
KEGG	rno00020	Citrate cycle (TCA cycle)	30-Jan	32/10047	0.03125	10.465625	2.934858619	0.091392448	0.253983423	0.213158207	Aco1	1
KEGG	rno00052	Galactose metabolism	30-Jan	32/10047	0.03125	10.465625	2.934858619	0.091392448	0.253983423	0.213158207	Gaa	1
KEGG	rno00640	Propanoate metabolism	30-Jan	32/10047	0.03125	10.465625	2.934858619	0.091392448	0.253983423	0.213158207	Ldhb	1
KEGG	rno00630	Glyoxylate and dicarboxylate metabolism	30-Jan	33/10047	0.03030303	10.14848485	2.880651541	0.094114188	0.253983423	0.213158207	Aco1	1
KEGG	rno00500	Starch and sucrose metabolism	30-Jan	34/10047	0.029411765	9.85	2.828713731	0.096828046	0.253983423	0.213158207	Gaa	1
KEGG	rno01210	2-Oxocarboxylic acid metabolism	30-Jan	34/10047	0.029411765	9.85	2.828713731	0.096828046	0.253983423	0.213158207	Aco1	1
KEGG	rno04130	SNARE interactions in vesicular transport	30-Jan	34/10047	0.029411765	9.85	2.828713731	0.096828046	0.253983423	0.213158207	Vamp2	1
KEGG	rno01040	Biosynthesis of unsaturated fatty acids	30-Jan	35/10047	0.028571429	9.568571429	2.778883887	0.099534044	0.253983423	0.213158207	Hsd17b12	1
KEGG	rno00250	Alanine, aspartate and glutamate metabolism	30-Jan	39/10047	0.025641026	8.587179487	2.597929675	0.110279875	0.269615186	0.226277325	Nit2	1
KEGG	rno00260	Glycine, serine and threonine metabolism	30-Jan	40/10047	0.025	8.3725	2.556708436	0.112946902	0.269615186	0.226277325	Pgam2	1
KEGG	rno00620	Pyruvate metabolism	30-Jan	47/10047	0.021276596	7.125531915	2.303462324	0.131400885	0.303864548	0.255021455	Ldhb	1
KEGG	rno01212	Fatty acid metabolism	30-Jan	62/10047	0.016129032	5.401612903	1.902488471	0.169703854	0.380548036	0.319378863	Hsd17b12	1
KEGG	rno04721	Synaptic vesicle cycle	30-Jan	79/10047	0.012658228	4.239240506	1.581761873	0.211140801	0.405163653	0.340037774	Vamp2	1
KEGG	rno05100	Bacterial invasion of epithelial cells	30-Jan	79/10047	0.012658228	4.239240506	1.581761873	0.211140801	0.405163653	0.340037774	Cd2ap	1
KEGG	rno05212	Pancreatic cancer	30-Jan	79/10047	0.012658228	4.239240506	1.581761873	0.211140801	0.405163653	0.340037774	Ralb	1
KEGG	rno04970	Salivary secretion	30-Jan	83/10047	0.012048193	4.034939759	1.519359827	0.220596131	0.405163653	0.340037774	Vamp2	1
KEGG	rno04911	Insulin secretion	30-Jan	86/10047	0.011627907	3.894186047	1.475069823	0.227615637	0.405163653	0.340037774	Vamp2	1
KEGG	rno03008	Ribosome biogenesis in eukaryotes	30-Jan	90/10047	0.011111111	3.721111111	1.419030252	0.236879976	0.405163653	0.340037774	Dkc1	1
KEGG	rno04512	ECM-receptor interaction	30-Jan	90/10047	0.011111111	3.721111111	1.419030252	0.236879976	0.405163653	0.340037774	Col1a1	1
KEGG	rno05210	Colorectal cancer	30-Jan	96/10047	0.010416667	3.488541667	1.340712157	0.250575374	0.405163653	0.340037774	Ralb	1
KEGG	rno04260	Cardiac muscle contraction	30-Jan	97/10047	0.010309278	3.45257732	1.328267088	0.252834718	0.405163653	0.340037774	Uqcrfs1	1
KEGG	rno05416	Viral myocarditis	30-Jan	97/10047	0.010309278	3.45257732	1.328267088	0.252834718	0.405163653	0.340037774	Cxadr	1
KEGG	rno00830	Retinol metabolism	30-Jan	98/10047	0.010204082	3.417346939	1.31598423	0.255087478	0.405163653	0.340037774	Hsd17b6	1
KEGG	rno05146	Amoebiasis	30-Jan	99/10047	0.01010101	3.382828283	1.303859611	0.257333671	0.405163653	0.340037774	Col1a1	1
KEGG	rno04933	AGE-RAGE signaling pathway in diabetic complications	30-Jan	104/10047	0.009615385	3.220192308	1.245480467	0.268466785	0.405439634	0.340269394	Col1a1	1
KEGG	rno04974	Protein digestion and absorption	30-Jan	104/10047	0.009615385	3.220192308	1.245480467	0.268466785	0.405439634	0.340269394	Col1a1	1
KEGG	rno03013	Nucleocytoplasmic transport	30-Jan	119/10047	0.008403361	2.814285714	1.089523632	0.30090667	0.445341872	0.373757759	Nup62	1
KEGG	rno04611	Platelet activation	30-Jan	129/10047	0.007751938	2.596124031	0.998476429	0.321755941	0.457670293	0.384104513	Col1a1	1
KEGG	rno04926	Relaxin signaling pathway	30-Jan	129/10047	0.007751938	2.596124031	0.998476429	0.321755941	0.457670293	0.384104513	Col1a1	1
KEGG	rno00230	Purine metabolism	30-Jan	133/10047	0.007518797	2.518045113	0.964438233	0.329926233	0.457670293	0.384104513	Nudt5	1
KEGG	rno04142	Lysosome	30-Jan	135/10047	0.007407407	2.480740741	0.947880613	0.333975619	0.457670293	0.384104513	Gaa	1
KEGG	rno04072	Phospholipase D signaling pathway	30-Jan	151/10047	0.006622517	2.217880795	0.825185883	0.365530064	0.48461244	0.406715988	Ralb	1
KEGG	rno01240	Biosynthesis of cofactors	30-Jan	161/10047	0.00621118	2.080124224	0.756074722	0.384512434	0.48461244	0.406715988	Hsd17b6	1
KEGG	rno04066	HIF-1 signaling pathway	30-Jan	161/10047	0.00621118	2.080124224	0.756074722	0.384512434	0.48461244	0.406715988	Ldhb	1
KEGG	rno04148	Efferocytosis	30-Jan	162/10047	0.00617284	2.067283951	0.749441135	0.386380189	0.48461244	0.406715988	Uqcrfs1	1
KEGG	rno04141	Protein processing in endoplasmic reticulum	30-Jan	184/10047	0.005434783	1.820108696	0.614418366	0.426111605	0.516922275	0.433832351	Dnaja1	1
KEGG	rno04932	Non-alcoholic fatty liver disease	30-Jan	184/10047	0.005434783	1.820108696	0.614418366	0.426111605	0.516922275	0.433832351	Uqcrfs1	1
KEGG	rno04814	Motor proteins	30-Jan	193/10047	0.005181347	1.735233161	0.564398485	0.441638253	0.527116624	0.442388063	Dynll2	1
KEGG	rno04510	Focal adhesion	30-Jan	203/10047	0.004926108	1.649753695	0.511798904	0.458413842	0.535749347	0.449633165	Col1a1	1
KEGG	rno05205	Proteoglycans in cancer	30-Jan	206/10047	0.004854369	1.625728155	0.496578679	0.463350787	0.535749347	0.449633165	Col1a1	1
KEGG	rno04015	Rap1 signaling pathway	30-Jan	216/10047	0.00462963	1.550462963	0.447553037	0.479495055	0.542435844	0.455244876	Ralb	1
KEGG	rno04820	Cytoskeleton in muscle cells	30-Jan	231/10047	0.004329004	1.44978355	0.378469303	0.502834431	0.555369372	0.466099473	Col1a1	1
KEGG	rno04014	Ras signaling pathway	30-Jan	236/10047	0.004237288	1.419067797	0.356510257	0.510386938	0.555421079	0.466142869	Ralb	1
KEGG	rno04144	Endocytosis	30-Jan	273/10047	0.003663004	1.226739927	0.207855507	0.562929268	0.603721244	0.506679281	Vps26a	1
KEGG	rno05206	MicroRNAs in cancer	30-Jan	296/10047	0.003378378	1.131418919	0.12559361	0.592797258	0.625621426	0.525059234	Dnmt1	1
KEGG	rno04010	MAPK signaling pathway	30-Jan	302/10047	0.003311258	1.108940397	0.105193737	0.600258395	0.625621426	0.525059234	Ppp5c	1
KEGG	rno04151	PI3K-Akt signaling pathway	30-Jan	356/10047	0.002808989	0.940730337	-0.062310543	0.66172211	0.676062804	0.56739268	Col1a1	1
KEGG	rno05165	Human papillomavirus infection	30-Jan	361/10047	0.002770083	0.927700831	-0.076560199	0.66692682	0.676062804	0.56739268	Col1a1	1
KEGG	rno05200	Pathways in cancer	30-Jan	588/10047	0.00170068	0.569557823	-0.588666399	0.836659661	0.836659661	0.702175249	Ralb	1
