# Supplementary material for: Bidirectional Hypoxic Extracellular Vesicle Signaling Between Müller Glia and Retinal Pigment Epithelium Regulates Retinal Metabolism and Barrier Function
Source: Biology (Basel). 2025 Aug 7;14(8):1014. doi: 10.3390/biology14081014 (PMC12383891; doi:10.3390/biology14081014)
Supplement: Supplementary file 1 [file biology-14-01014-s001.zip › biology-3720805-supplementary/RPE_DE_analysis.csv]

Uniprot.ID	Protein	Gene.name	Uniprot.Name	Species	EV24_HvsC_log2FoldChange	EV24_HvsC_pvalue	EV24_HvsC_padj	EV72_HvsC_log2FoldChange	EV72_HvsC_pvalue	EV72_HvsC_padj
A5A3E0	POTE ankyrin domain family member F	POTEF	POTEF	Homo sapiens	-0.264309917665143	0.510576525500714	0.999270775575051	-0.329490094697536	0.408379824581991	0.999751676812632
A6NHL2	Tubulin alpha chain-like 3	TUBAL3	TBAL3	Homo sapiens	-0.0599455018113062	0.945334357556232	0.999270775575051	-0.645865432416769	0.463907637782616	0.999751676812632
B2RXH8	Heterogeneous nuclear ribonucleoprotein C-like 2	HNRNPCL2	HNRC2	Homo sapiens	-0.498749031929428	0.307959646270078	0.999270775575051	0.0456896921226616	0.919407095025836	0.999751676812632
E9PAV3	Nascent polypeptide-associated complex subunit alpha, muscle-specific form	NACA	NACAM	Homo sapiens	0.0165156029026445	0.967424870567669	0.999270775575051	0.0856564060556756	0.832522976805985	0.999751676812632
O00116	Alkyldihydroxyacetonephosphate synthase, peroxisomal	AGPS	ADAS	Homo sapiens	1.13693440234407	0.266673854458134	0.999270775575051	-0.37323783616767	0.69395507308039	0.999751676812632
O00148	ATP-dependent RNA helicase DDX39A	DDX39A	DX39A	Homo sapiens	0.13795451456122	0.719328973154162	0.999270775575051	0.311722135704765	0.386513899219422	0.999751676812632
O00151	PDZ and LIM domain protein 1	PDLIM1	PDLI1	Homo sapiens	0.445033394245139	0.345995527851082	0.999270775575051	0.223406029839249	0.623205695699481	0.999751676812632
O00154	Cytosolic acyl coenzyme A thioester hydrolase	ACOT7	BACH	Homo sapiens	1.08895236124118	0.280048240201566	0.999270775575051	0.468372800053443	0.606125015391805	0.999751676812632
O00159	Unconventional myosin-Ic	MYO1C	MYO1C	Homo sapiens	0.0649866238174323	0.844939192548841	0.999270775575051	0.0161154776412014	0.960164263446671	0.999751676812632
O00231	26S proteasome non-ATPase regulatory subunit 11	PSMD11	PSD11	Homo sapiens	0.0263405656505907	0.96643863207865	0.999270775575051	0.318001611074583	0.597091720446951	0.999751676812632
O00232	26S proteasome non-ATPase regulatory subunit 12	PSMD12	PSD12	Homo sapiens	-0.469887653510902	0.607074457016197	0.999270775575051	0.36631885904071	0.680923298123122	0.999751676812632
O00299	Chloride intracellular channel protein 1	CLIC1	CLIC1	Homo sapiens	0.411516107401618	0.157055015943641	0.999270775575051	0.205255461005806	0.466219402229221	0.999751676812632
O00303	Eukaryotic translation initiation factor 3 subunit F	EIF3F	EIF3F	Homo sapiens	0.264539896384613	0.643707895037473	0.999270775575051	0.0663514441644013	0.903857631569841	0.999751676812632
O00410	Importin-5	IPO5	IPO5	Homo sapiens	-0.0357860054725572	0.940689778609026	0.999270775575051	-0.205754274722342	0.679562698295644	0.999751676812632
O00469	Procollagen-lysine,2-oxoglutarate 5-dioxygenase 2	PLOD2	PLOD2	Homo sapiens	0.0808760131368475	0.833301582334479	0.999270775575051	0.045271604869054	0.907719314318719	0.999751676812632
O00567	Nucleolar protein 56	NOP56	NOP56	Homo sapiens	-0.422159496835943	0.533316108573126	0.999270775575051	0.225734707082037	0.713703329104382	0.999751676812632
O00571	ATP-dependent RNA helicase DDX3X	DDX3X	DDX3X	Homo sapiens	0.26142055980986	0.591379952939063	0.999270775575051	-0.0111289643803559	0.981271418008121	0.999751676812632
O00629	Importin subunit alpha-3	KPNA4	IMA3	Homo sapiens	1.39013462727526	0.135641738880479	0.999270775575051	-0.572193998687052	0.55113656504864	0.999751676812632
O14579	Coatomer subunit epsilon	COPE	COPE	Homo sapiens	-0.322973824964365	0.767657019495921	0.999270775575051	0.463243496414077	0.65823927555107	0.999751676812632
O14745	Na(+)/H(+) exchange regulatory cofactor NHE-RF1	SLC9A3R1	NHRF1	Homo sapiens	-0.0585751329919959	0.862426316022229	0.999270775575051	-0.0635156407813338	0.847094248322979	0.999751676812632
O14773	Tripeptidyl-peptidase 1	TPP1	TPP1	Homo sapiens	-1.45565685126881	0.0393993320119319	0.999270775575051	0.0808945425093063	0.902297235786183	0.999751676812632
O14818	Proteasome subunit alpha type-7	PSMA7	PSA7	Homo sapiens	0.0526691202325155	0.905242104290609	0.999270775575051	0.00974723197619036	0.98004485043532	0.999751676812632
O14907	Tax1-binding protein 3	TAX1BP3	TX1B3	Homo sapiens	0.529949381594607	0.594927660261449	0.999270775575051	-0.270164350064579	0.763285156989022	0.999751676812632
O14908	PDZ domain-containing protein GIPC1	GIPC1	GIPC1	Homo sapiens	-0.258200001298497	0.710730442891574	0.999270775575051	-0.0282531338898433	0.967115456673728	0.999751676812632
O14950	Myosin regulatory light chain 12B	MYL12B	ML12B	Homo sapiens	0.116332009623812	0.663936311165944	0.999270775575051	-0.000731490600598798	0.997791518020417	0.999751676812632
O14979	Heterogeneous nuclear ribonucleoprotein D-like	HNRNPDL	HNRDL	Homo sapiens	-0.0133560939266019	0.970926938355523	0.999270775575051	0.118330879709211	0.740865868993607	0.999751676812632
O14980	Exportin-1	XPO1	XPO1	Homo sapiens	-0.0503069055234644	0.95305462169679	0.999270775575051	0.391554870081885	0.634514977020674	0.999751676812632
O15020	Spectrin beta chain, non-erythrocytic 2	SPTBN2	SPTN2	Homo sapiens	-0.14776067394689	0.852397884831767	0.999270775575051	-0.957917032425261	0.256510989014292	0.999751676812632
O15143	Actin-related protein 2/3 complex subunit 1B	ARPC1B	ARC1B	Homo sapiens	0.0427998765371699	0.94188413671369	0.999270775575051	0.227036609616495	0.699816928895171	0.999751676812632
O15144	Actin-related protein 2/3 complex subunit 2	ARPC2	ARPC2	Homo sapiens	0.319750020801009	0.661317565258146	0.999270775575051	-0.430020419572011	0.550963184730233	0.999751676812632
O15231	Zinc finger protein 185	ZNF185	ZN185	Homo sapiens	0.371985354195988	0.696314054371592	0.999270775575051	-0.720600776010043	0.450465231687819	0.999751676812632
O15371	Eukaryotic translation initiation factor 3 subunit D	EIF3D	EIF3D	Homo sapiens	-0.145652327308197	0.857328290026478	0.999270775575051	0.31620718304055	0.661128954010041	0.999751676812632
O15427	Monocarboxylate transporter 4	SLC16A3	MOT4	Homo sapiens	0.480509781568154	0.449027030220897	0.999270775575051	-0.000909779675979939	0.99880969027667	0.999751676812632
O15511	Actin-related protein 2/3 complex subunit 5	ARPC5	ARPC5	Homo sapiens	-0.710881402531251	0.407730851824242	0.999270775575051	-0.0627404106643222	0.937462876525337	0.999751676812632
O43143	Pre-mRNA-splicing factor ATP-dependent RNA helicase DHX15	DHX15	DHX15	Homo sapiens	-0.0434409468297121	0.949394478877284	0.999270775575051	-0.128606608341161	0.844321899705982	0.999751676812632
O43175	D-3-phosphoglycerate dehydrogenase	PHGDH	SERA	Homo sapiens	0.612369559669683	0.21789896064712	0.999270775575051	0.130704565610441	0.779509208816754	0.999751676812632
O43242	26S proteasome non-ATPase regulatory subunit 3	PSMD3	PSMD3	Homo sapiens	0.426417013292601	0.707998791952357	0.999270775575051	-0.29607816035502	0.741401053757	0.999751676812632
O43390	Heterogeneous nuclear ribonucleoprotein R	HNRNPR	HNRPR	Homo sapiens	0.0489779238626379	0.907493955896075	0.999270775575051	0.272456386364518	0.509245224242508	0.999751676812632
O43396	Thioredoxin-like protein 1	TXNL1	TXNL1	Homo sapiens	-0.116748497695095	0.866323231866125	0.999270775575051	-0.13633136385256	0.843107214726338	0.999751676812632
O43399	Tumor protein D54	TPD52L2	TPD54	Homo sapiens	-0.628290717406023	0.448097247949015	0.999270775575051	0.786273382033577	0.31237044355897	0.999751676812632
O43491	Band 4.1-like protein 2	EPB41L2	E41L2	Homo sapiens	-0.612141898332658	0.498310085013975	0.999270775575051	-0.365461335499758	0.689207672690782	0.999751676812632
O43684	Mitotic checkpoint protein BUB3	BUB3	BUB3	Homo sapiens	0.641144748681309	0.471584243810221	0.999270775575051	0.449358640964987	0.61746047538924	0.999751676812632
O43707	Alpha-actinin-4	ACTN4	ACTN4	Homo sapiens	-0.0635529727716334	0.730727392391539	0.999270775575051	-0.117406755133817	0.520759124906814	0.999751676812632
O43765	Small glutamine-rich tetratricopeptide repeat-containing protein alpha	SGTA	SGTA	Homo sapiens	0.0451866177595908	0.960841752970647	0.999270775575051	0.468087746418874	0.61218922696816	0.999751676812632
O43776	Asparagine--tRNA ligase, cytoplasmic	NARS1	SYNC	Homo sapiens	0.86547334434456	0.369018984571424	0.999270775575051	0.0516684211759734	0.958466552529273	0.999751676812632
O43809	Cleavage and polyadenylation specificity factor subunit 5	NUDT21	CPSF5	Homo sapiens	-0.0571844503847605	0.936650650116495	0.999270775575051	0.0127099548616594	0.985554876258825	0.999751676812632
O43852	Calumenin	CALU	CALU	Homo sapiens	-0.285292375646661	0.608148629568805	0.999270775575051	-0.154779965729758	0.775890811250479	0.999751676812632
O60443	Gasdermin-E	GSDME	GSDME	Homo sapiens	0.163941886265262	0.82592526589952	0.999270775575051	0.642653955795006	0.465040005027742	0.999751676812632
O60506	Heterogeneous nuclear ribonucleoprotein Q	SYNCRIP	HNRPQ	Homo sapiens	0.465207522915259	0.216857331532752	0.999270775575051	0.221029577832827	0.528030111761042	0.999751676812632
O60664	Perilipin-3	PLIN3	PLIN3	Homo sapiens	0.188965406209698	0.741009399971002	0.999270775575051	0.0572409570247845	0.918569925084083	0.999751676812632
O60701	UDP-glucose 6-dehydrogenase	UGDH	UGDH	Homo sapiens	0.180458127986895	0.761071002968195	0.999270775575051	-0.188848063330419	0.715251188160957	0.999751676812632
O60716	Catenin delta-1	CTNND1	CTND1	Homo sapiens	0.216119725015981	0.816243716227893	0.999270775575051	-0.815004812943103	0.364757112521081	0.999751676812632
O60763	General vesicular transport factor p115	USO1	USO1	Homo sapiens	1.25341999902968	0.232415172567092	0.999270775575051	-1.95695614216489	0.0940892205868691	0.999751676812632
O60888	Protein CutA	CUTA	CUTA	Homo sapiens	-0.586951633139477	0.370469493590905	0.999270775575051	-0.552503784919335	0.388884756802476	0.999751676812632
O75083	WD repeat-containing protein 1	WDR1	WDR1	Homo sapiens	-0.0757461716351997	0.780354380222651	0.999270775575051	0.0816505554275091	0.75493444441491	0.999751676812632
O75131	Copine-3	CPNE3	CPNE3	Homo sapiens	0.569903733416477	0.613536089166353	0.999270775575051	1.41398774391499	0.18432716809676	0.999751676812632
O75367	Core histone macro-H2A.1	MACROH2A1	H2AY	Homo sapiens	-0.322077436694532	0.520435706972531	0.999270775575051	-0.50403184299861	0.335222781957679	0.999751676812632
O75368	SH3 domain-binding glutamic acid-rich-like protein	SH3BGRL	SH3L1	Homo sapiens	-0.25992209311759	0.719132758677075	0.999270775575051	0.441644729926343	0.547804757334107	0.999751676812632
O75369	Filamin-B	FLNB	FLNB	Homo sapiens	0.0968971885896808	0.562469780455151	0.999270775575051	-0.0843841664666222	0.608932303506617	0.999751676812632
O75390	Citrate synthase, mitochondrial	CS	CISY	Homo sapiens	0.236236100482155	0.728436229337413	0.999270775575051	-0.298085529312039	0.658267429207512	0.999751676812632
O75436	Vacuolar protein sorting-associated protein 26A	VPS26A	VP26A	Homo sapiens	0.763514009310415	0.521955131518841	0.999270775575051	-0.492923590229814	0.6181627069244	0.999751676812632
O75475	PC4 and SFRS1-interacting protein	PSIP1	PSIP1	Homo sapiens	-0.201771398229467	0.796147060704493	0.999270775575051	-0.0770855976901666	0.917472622238724	0.999751676812632
O75494	Serine/arginine-rich splicing factor 10	SRSF10	SRS10	Homo sapiens	-0.309501741486329	0.793708844084629	0.999270775575051	0.0542992544425745	0.957795694471894	0.999751676812632
O75531	Barrier-to-autointegration factor	BANF1	BAF	Homo sapiens	0.148529135502208	0.821691711075562	0.999270775575051	-0.106045509508384	0.871967245777774	0.999751676812632
O75533	Splicing factor 3B subunit 1	SF3B1	SF3B1	Homo sapiens	-0.319557707016536	0.598145815484115	0.999270775575051	-0.492658162322347	0.372604355607194	0.999751676812632
O75643	U5 small nuclear ribonucleoprotein 200 kDa helicase	SNRNP200	U520	Homo sapiens	0.0673370381389871	0.928858167322768	0.999270775575051	-0.18912259021442	0.789143235288195	0.999751676812632
O75821	Eukaryotic translation initiation factor 3 subunit G	EIF3G	EIF3G	Homo sapiens	0.652150447404918	0.479076457622191	0.999270775575051	-0.0603432692722386	0.948570554130948	0.999751676812632
O75828	Carbonyl reductase [NADPH] 3	CBR3	CBR3	Homo sapiens	0.0241579753940888	0.971756678305257	0.999270775575051	-0.299281500774189	0.622300949895574	0.999751676812632
O75874	Isocitrate dehydrogenase [NADP] cytoplasmic	IDH1	IDHC	Homo sapiens	0.730622963123993	0.381448554253417	0.999270775575051	-0.931700748913855	0.27248612627727	0.999751676812632
O75915	PRA1 family protein 3	ARL6IP5	PRAF3	Homo sapiens	-0.956722100419361	0.449554839395331	0.999270775575051	-0.124775108263981	0.909087056729665	0.999751676812632
O75955	Flotillin-1	FLOT1	FLOT1	Homo sapiens	1.1665440574074	0.337723081254171	0.999270775575051	0.621195726568161	0.549883939876667	0.999751676812632
O76003	Glutaredoxin-3	GLRX3	GLRX3	Homo sapiens	-0.246615912330278	0.727786764106819	0.999270775575051	0.155639204046185	0.811990446905506	0.999751676812632
O76009	Keratin, type I cuticular Ha3-I	KRT33A	KT33A	Homo sapiens	0.516774699411506	0.336308965752135	0.999270775575051	0.30584652962738	0.576416946777083	0.999751676812632
O76011	Keratin, type I cuticular Ha4	KRT34	KRT34	Homo sapiens	0.590878989727296	0.191112211383286	0.999270775575051	0.202562453746973	0.64939203202676	0.999751676812632
O94760	N(G),N(G)-dimethylarginine dimethylaminohydrolase 1	DDAH1	DDAH1	Homo sapiens	-0.25465620718483	0.685291716020938	0.999270775575051	0.32229907483642	0.583786212135843	0.999751676812632
O94905	Erlin-2	ERLIN2	ERLN2	Homo sapiens	-0.249406153989642	0.813379376747993	0.999270775575051	1.20075331441634	0.221645163371701	0.999751676812632
O94925	Glutaminase kidney isoform, mitochondrial	GLS	GLSK	Homo sapiens	-0.110191532283886	0.85831906493796	0.999270775575051	-0.240037277536206	0.677648299607278	0.999751676812632
O94973	AP-2 complex subunit alpha-2	AP2A2	AP2A2	Homo sapiens	-0.326113877245842	0.670708388116779	0.999270775575051	0.548044248543974	0.46422353836857	0.999751676812632
O94979	Protein transport protein Sec31A	SEC31A	SC31A	Homo sapiens	-0.618863611316788	0.520525404422763	0.999270775575051	-0.296761336863464	0.734326169960873	0.999751676812632
O95336	6-phosphogluconolactonase	PGLS	6PGL	Homo sapiens	-0.148480173657727	0.862916347606029	0.999270775575051	-0.230446181713798	0.770361522432358	0.999751676812632
O95340	Bifunctional 3'-phosphoadenosine 5'-phosphosulfate synthase 2	PAPSS2	PAPS2	Homo sapiens	-0.553328278350783	0.578347979819852	0.999270775575051	-0.379596963879838	0.704050522855437	0.999751676812632
O95373	Importin-7	IPO7	IPO7	Homo sapiens	-0.648073803639939	0.346989667177796	0.999270775575051	0.3393405836821	0.579592951750604	0.999751676812632
O95747	Serine/threonine-protein kinase OSR1	OXSR1	OXSR1	Homo sapiens	0.65549076647824	0.331952161104127	0.999270775575051	-0.796354468870843	0.271506521632828	0.999751676812632
O95757	Heat shock 70 kDa protein 4L	HSPA4L	HS74L	Homo sapiens	0.403399976374475	0.61708456691151	0.999270775575051	0.30137977833908	0.722191346906134	0.999751676812632
O95782	AP-2 complex subunit alpha-1	AP2A1	AP2A1	Homo sapiens	-0.00291734910959596	0.996683173208705	0.999270775575051	-0.0857195579429939	0.902212655960096	0.999751676812632
O95817	BAG family molecular chaperone regulator 3	BAG3	BAG3	Homo sapiens	0.404972155228181	0.717258276875788	0.999270775575051	-0.482137250556576	0.623285623241848	0.999751676812632
O95819	Mitogen-activated protein kinase kinase kinase kinase 4	MAP4K4	M4K4	Homo sapiens	-0.590642712882208	0.504735936451778	0.999270775575051	-0.394335956914448	0.635607180485788	0.999751676812632
P00338	L-lactate dehydrogenase A chain	LDHA	LDHA	Homo sapiens	-0.237914867279821	0.305211599400255	0.999270775575051	-0.324552608694004	0.157348010320409	0.999751676812632
P00387	NADH-cytochrome b5 reductase 3	CYB5R3	NB5R3	Homo sapiens	-0.550077870192358	0.319959238975441	0.999270775575051	-0.629147660176992	0.221734992910285	0.999751676812632
P00390	Glutathione reductase, mitochondrial	GSR	GSHR	Homo sapiens	0.476971808592286	0.646160393452624	0.999270775575051	0.334837842342401	0.734046929300823	0.999751676812632
P00441	Superoxide dismutase [Cu-Zn]	SOD1	SODC	Homo sapiens	0.0589874830897826	0.893981331785668	0.999270775575051	0.0396678822695638	0.929553253819546	0.999751676812632
P00491	Purine nucleoside phosphorylase	PNP	PNPH	Homo sapiens	0.0286245480683366	0.966911011548848	0.999270775575051	0.231526572926914	0.72632451061694	0.999751676812632
P00492	Hypoxanthine-guanine phosphoribosyltransferase	HPRT1	HPRT	Homo sapiens	0.26474761133545	0.633341636097025	0.999270775575051	0.0602767252966462	0.908219436397418	0.999751676812632
P00505	Aspartate aminotransferase, mitochondrial	GOT2	AATM	Homo sapiens	0.0685037946092146	0.913154909077773	0.999270775575051	-0.000566970948041266	0.999221835532391	0.999751676812632
P00533	Epidermal growth factor receptor	EGFR	EGFR	Homo sapiens	-0.663272812120085	0.526077535862726	0.999270775575051	-0.944388511098218	0.344648371916783	0.999751676812632
P00540	Proto-oncogene serine/threonine-protein kinase mos	MOS	MOS	Homo sapiens	-0.753698569107496	0.772824863112807	0.999270775575051	-0.992569777740024	0.682888655685378	0.999751676812632
P00558	Phosphoglycerate kinase 1	PGK1	PGK1	Homo sapiens	-0.0351773395669508	0.900381282770837	0.999270775575051	-0.0472227977731999	0.865779870247857	0.999751676812632
P00568	Adenylate kinase isoenzyme 1	AK1	KAD1	Homo sapiens	1.83900707266401	0.0924493506291478	0.999270775575051	0.380571616841031	0.703282305991629	0.999751676812632
P02511	Alpha-crystallin B chain	CRYAB	CRYAB	Homo sapiens	0.458888362477159	0.30776203007674	0.999270775575051	-0.102644061043245	0.812732703616349	0.999751676812632
P02538	Keratin, type II cytoskeletal 6A	KRT6A	K2C6A	Homo sapiens	-0.435526778224168	0.519916746979435	0.999270775575051	-0.209018597319677	0.747953873055819	0.999751676812632
P02545	Prelamin-A/C	LMNA	LMNA	Homo sapiens	0.212121155065672	0.594784853908666	0.999270775575051	0.480766637698473	0.222154793661753	0.999751676812632
P02768	Albumin	ALB	ALBU	Homo sapiens	0.770751261060499	0.277774895251756	0.999270775575051	-0.212273125895572	0.757282266963427	0.999751676812632
P04075	Fructose-bisphosphate aldolase A	ALDOA	ALDOA	Homo sapiens	-0.0954301328843588	0.612457918818308	0.999270775575051	-0.0430004384211429	0.816212734879965	0.999751676812632
P04080	Cystatin-B	CSTB	CYTB	Homo sapiens	0.155671133260204	0.847443541867357	0.999270775575051	-0.10954033604881	0.887950033666972	0.999751676812632
P04083	Annexin A1	ANXA1	ANXA1	Homo sapiens	-0.0162818124254693	0.959897592389678	0.999270775575051	-0.229207855757473	0.473651809556421	0.999751676812632
P04264	Keratin, type II cytoskeletal 1	KRT1	K2C1	Homo sapiens	-0.38779438061304	0.448475075317666	0.999270775575051	-1.01429245839056	0.0413148326743708	0.999751676812632
P04350	Tubulin beta-4A chain	TUBB4A	TBB4A	Homo sapiens	-0.0541171963521749	0.794082970676159	0.999270775575051	-0.0116862572330581	0.954633570903751	0.999751676812632
P04406	Glyceraldehyde-3-phosphate dehydrogenase	GAPDH	G3P	Homo sapiens	-0.38800348673642	0.113376542389209	0.999270775575051	-0.205267648061356	0.399296811585806	0.999751676812632
P04439	HLA class I histocompatibility antigen, A alpha chain	HLA-A	HLAA	Homo sapiens	0.523669708278861	0.373026640815723	0.999270775575051	0.720776515639054	0.218307298981723	0.999751676812632
P04632	Calpain small subunit 1	CAPNS1	CPNS1	Homo sapiens	-0.11290865387379	0.792108361188472	0.999270775575051	-0.168522429981334	0.681493081384623	0.999751676812632
P04792	Heat shock protein beta-1	HSPB1	HSPB1	Homo sapiens	0.0710206463837011	0.848233161488342	0.999270775575051	-0.140251242769614	0.702947382798817	0.999751676812632
P04843	Dolichyl-diphosphooligosaccharide--protein glycosyltransferase subunit 1	RPN1	RPN1	Homo sapiens	0.195794553320642	0.656192131569396	0.999270775575051	0.109125535536858	0.791738279769022	0.999751676812632
P04844	Dolichyl-diphosphooligosaccharide--protein glycosyltransferase subunit 2	RPN2	RPN2	Homo sapiens	0.24675074455446	0.616065882355201	0.999270775575051	0.108369671026292	0.819021687943174	0.999751676812632
P04899	Guanine nucleotide-binding protein G(i) subunit alpha-2	GNAI2	GNAI2	Homo sapiens	0.734245906610179	0.173617572065324	0.999270775575051	-0.0648732945177674	0.898192527868545	0.999751676812632
P05023	Sodium/potassium-transporting ATPase subunit alpha-1	ATP1A1	AT1A1	Homo sapiens	0.170723742094029	0.688169697515327	0.999270775575051	-0.118799063348351	0.779053323079916	0.999751676812632
P05026	Sodium/potassium-transporting ATPase subunit beta-1	ATP1B1	AT1B1	Homo sapiens	-0.361890061392041	0.754514222940624	0.999270775575051	-0.233319673332898	0.831851461767788	0.999751676812632
P05141	ADP/ATP translocase 2	SLC25A5	ADT2	Homo sapiens	0.211661244958042	0.710217770829195	0.999270775575051	0.292506431250508	0.568082552165859	0.999751676812632
P05198	Eukaryotic translation initiation factor 2 subunit 1	EIF2S1	IF2A	Homo sapiens	0.497019588828598	0.387226924392655	0.999270775575051	0.0162245562927355	0.977199748743825	0.999751676812632
P05386	60S acidic ribosomal protein P1	RPLP1	RLA1	Homo sapiens	0.125433008945751	0.876345902767341	0.999270775575051	-0.645680686151102	0.416590529029852	0.999751676812632
P05387	60S acidic ribosomal protein P2	RPLP2	RLA2	Homo sapiens	-0.158763370471853	0.660720686902288	0.999270775575051	-0.0804643183660416	0.819206814996499	0.999751676812632
P05388	60S acidic ribosomal protein P0	RPLP0	RLA0	Homo sapiens	0.211003699211373	0.503187798978544	0.999270775575051	-0.0476384652685659	0.874642577355616	0.999751676812632
P05455	Lupus La protein	SSB	LA	Homo sapiens	0.215944404257026	0.624577825244735	0.999270775575051	-0.059412015080811	0.885203118496655	0.999751676812632
P05556	Integrin beta-1	ITGB1	ITB1	Homo sapiens	0.0922642815687749	0.754504248032701	0.999270775575051	0.0976498533157665	0.734618280330891	0.999751676812632
P05783	Keratin, type I cytoskeletal 18	KRT18	K1C18	Homo sapiens	0.141331637114473	0.610904743560456	0.999270775575051	0.208373908370315	0.445761510534996	0.999751676812632
P05787	Keratin, type II cytoskeletal 8	KRT8	K2C8	Homo sapiens	0.0227874816158758	0.917084429997274	0.999270775575051	-0.0121705066675372	0.954895825968097	0.999751676812632
P06576	ATP synthase subunit beta, mitochondrial	ATP5F1B	ATPB	Homo sapiens	-0.0280303487196778	0.904816691416519	0.999270775575051	0.119904291114026	0.58799953957741	0.999751676812632
P06730	Eukaryotic translation initiation factor 4E	EIF4E	IF4E	Homo sapiens	1.14190152162663	0.3187701485339	0.999270775575051	0.00110822512398893	0.999134851625316	0.999751676812632
P06733	Alpha-enolase	ENO1	ENOA	Homo sapiens	-0.15875939095192	0.489402507426823	0.999270775575051	-0.311733869594966	0.172738163263611	0.999751676812632
P06737	Glycogen phosphorylase, liver form	PYGL	PYGL	Homo sapiens	-1.84527040586092	0.045388031384932	0.999270775575051	-0.0606289910439397	0.941437689272862	0.999751676812632
P06744	Glucose-6-phosphate isomerase	GPI	G6PI	Homo sapiens	-0.121129783050892	0.585017686330721	0.999270775575051	0.0289898546660583	0.893633802042685	0.999751676812632
P06748	Nucleophosmin	NPM1	NPM	Homo sapiens	0.152561335171964	0.608980171886202	0.999270775575051	0.332783075837255	0.250523140184381	0.999751676812632
P06753	Tropomyosin alpha-3 chain	TPM3	TPM3	Homo sapiens	0.32955543404433	0.329979584193586	0.999270775575051	0.0911775912312001	0.782038872528819	0.999751676812632
P06756	Integrin alpha-V	ITGAV	ITAV	Homo sapiens	-0.0315936055125719	0.955755135704914	0.999270775575051	-0.399219044929775	0.472641119320665	0.999751676812632
P07195	L-lactate dehydrogenase B chain	LDHB	LDHB	Homo sapiens	0.0476814029668804	0.854513448618041	0.999270775575051	0.0540261391449927	0.828993061716444	0.999751676812632
P07197	Neurofilament medium polypeptide	NEFM	NFM	Homo sapiens	0.27307163937089	0.587339072050517	0.999270775575051	-0.329145091877021	0.488586956499241	0.999751676812632
P07237	Protein disulfide-isomerase	P4HB	PDIA1	Homo sapiens	0.0129279456364368	0.956807816530832	0.999270775575051	-0.117382111870389	0.618133741890799	0.999751676812632
P07339	Cathepsin D	CTSD	CATD	Homo sapiens	-0.0671565258506176	0.807469163770199	0.999270775575051	-0.216473450822318	0.414086467976148	0.999751676812632
P07355	Annexin A2	ANXA2	ANXA2	Homo sapiens	-0.398304367665613	0.282779819002449	0.999270775575051	-0.492455281730369	0.183425557652694	0.999751676812632
P07384	Calpain-1 catalytic subunit	CAPN1	CAN1	Homo sapiens	0.623254577498853	0.489730264215754	0.999270775575051	0.0532370063212964	0.951541317045886	0.999751676812632
P07437	Tubulin beta chain	TUBB	TBB5	Homo sapiens	-0.0954115814569658	0.698654163744546	0.999270775575051	-0.0646300795799663	0.792266210028737	0.999751676812632
P07602	Prosaposin	PSAP	SAP	Homo sapiens	0.088799362680241	0.808727036623503	0.999270775575051	-0.565415597837539	0.111331146092174	0.999751676812632
P07686	Beta-hexosaminidase subunit beta	HEXB	HEXB	Homo sapiens	0.217819981611701	0.782353462581564	0.999270775575051	0.156773550151424	0.832294898873876	0.999751676812632
P07711	Procathepsin L	CTSL	CATL1	Homo sapiens	0.135919800863565	0.913051015081051	0.999270775575051	-0.489773959221753	0.668227773626444	0.999751676812632
P07737	Profilin-1	PFN1	PROF1	Homo sapiens	0.136259023683434	0.608267488355697	0.999270775575051	0.157558140074562	0.544317469608363	0.999751676812632
P07741	Adenine phosphoribosyltransferase	APRT	APT	Homo sapiens	-0.585718865518765	0.360486476953777	0.999270775575051	-0.809971146198019	0.186803634995161	0.999751676812632
P07814	Bifunctional glutamate/proline--tRNA ligase	EPRS1	SYEP	Homo sapiens	-0.22554550839108	0.735961379468497	0.999270775575051	0.476235673654709	0.456748639772823	0.999751676812632
P07858	Cathepsin B	CTSB	CATB	Homo sapiens	-0.110950009177281	0.793538382148623	0.999270775575051	-0.0456287300955371	0.909053053829771	0.999751676812632
P07864	L-lactate dehydrogenase C chain	LDHC	LDHC	Homo sapiens	0.242594206455986	0.6937096381537	0.999270775575051	0.232076713131527	0.67624650857206	0.999751676812632
P07900	Heat shock protein HSP 90-alpha	HSP90AA1	HS90A	Homo sapiens	-0.183242292037583	0.451132145879776	0.999270775575051	0.201632970321537	0.398932572339846	0.999751676812632
P07910	Heterogeneous nuclear ribonucleoproteins C1/C2	HNRNPC	HNRPC	Homo sapiens	-0.172123522485246	0.603342537148954	0.999270775575051	0.219116170726336	0.479652664882249	0.999751676812632
P07951	Tropomyosin beta chain	TPM2	TPM2	Homo sapiens	0.363789753629042	0.267866037936317	0.999270775575051	0.172553143166372	0.591481601782135	0.999751676812632
P07954	Fumarate hydratase, mitochondrial	FH	FUMH	Homo sapiens	-0.0509429673811674	0.936805836429858	0.999270775575051	-0.268746692170184	0.659233314385648	0.999751676812632
P07996	Thrombospondin-1	THBS1	TSP1	Homo sapiens	-0.0386577115197336	0.95335508864527	0.999270775575051	-0.703248179913462	0.253464620167472	0.999751676812632
P08133	Annexin A6	ANXA6	ANXA6	Homo sapiens	0.159615702176753	0.579867072522379	0.999270775575051	-0.0780406012493772	0.780797877169755	0.999751676812632
P08134	Rho-related GTP-binding protein RhoC	RHOC	RHOC	Homo sapiens	0.0313788781195159	0.960777484466465	0.999270775575051	-0.234932671449633	0.702651244413559	0.999751676812632
P08195	4F2 cell-surface antigen heavy chain	SLC3A2	4F2	Homo sapiens	-0.202714859400942	0.703404201583997	0.999270775575051	0.0990022371467183	0.847135403470794	0.999751676812632
P08238	Heat shock protein HSP 90-beta	HSP90AB1	HS90B	Homo sapiens	0.00801920678046441	0.965732996197353	0.999270775575051	0.02888956981239	0.874164053223102	0.999751676812632
P08670	Vimentin	VIM	VIME	Homo sapiens	-0.299531982150393	0.390040473298033	0.999270775575051	-0.376027870222552	0.280108576028545	0.999751676812632
P08708	40S ribosomal protein S17	RPS17	RS17	Homo sapiens	0.270468656723926	0.489027953461994	0.999270775575051	0.0437504045972612	0.907085898857516	0.999751676812632
P08729	Keratin, type II cytoskeletal 7	KRT7	K2C7	Homo sapiens	0.00729348639398408	0.979346788345057	0.999270775575051	-0.084147684409307	0.760565365201464	0.999751676812632
P08754	Guanine nucleotide-binding protein G(i) subunit alpha-3	GNAI3	GNAI3	Homo sapiens	0.49558346058527	0.437771065970942	0.999270775575051	0.168478514309891	0.783984041143007	0.999751676812632
P08758	Annexin A5	ANXA5	ANXA5	Homo sapiens	0.123689012564883	0.684917671466218	0.999270775575051	-0.045676748683957	0.879123862453443	0.999751676812632
P08865	40S ribosomal protein SA	RPSA	RSSA	Homo sapiens	0.261636662066463	0.393370754358284	0.999270775575051	0.300508868568743	0.308570726855871	0.999751676812632
P09104	Gamma-enolase	ENO2	ENOG	Homo sapiens	-0.177089575800658	0.579206138767143	0.999270775575051	-0.64629781468089	0.0414719694211854	0.999751676812632
P09211	Glutathione S-transferase P	GSTP1	GSTP1	Homo sapiens	0.154082868493801	0.53352189502877	0.999270775575051	-0.222786286285871	0.36388528254762	0.999751676812632
P09382	Galectin-1	LGALS1	LEG1	Homo sapiens	-0.153486761459513	0.581747107752384	0.999270775575051	-0.417486189047886	0.128719101080815	0.999751676812632
P09429	High mobility group protein B1	HMGB1	HMGB1	Homo sapiens	-0.0175992854110548	0.974787298666169	0.999270775575051	0.416904115372896	0.430199331640587	0.999751676812632
P09471	Guanine nucleotide-binding protein G(o) subunit alpha	GNAO1	GNAO	Homo sapiens	1.66165528374367	0.124884952539932	0.999270775575051	0.664369232202232	0.498560861157105	0.999751676812632
P09493	Tropomyosin alpha-1 chain	TPM1	TPM1	Homo sapiens	0.391716372769766	0.306467788032928	0.999270775575051	0.255663249732218	0.501078475014775	0.999751676812632
P09525	Annexin A4	ANXA4	ANXA4	Homo sapiens	0.556868411617439	0.289299763378793	0.999270775575051	-0.015953432543211	0.976475370838877	0.999751676812632
P09651	Heterogeneous nuclear ribonucleoprotein A1	HNRNPA1	ROA1	Homo sapiens	0.0339318518774452	0.888159035389618	0.999270775575051	0.0449683274297817	0.847782743476184	0.999751676812632
P09668	Pro-cathepsin H	CTSH	CATH	Homo sapiens	0.373431932526189	0.694429428681525	0.999270775575051	0.524567097662924	0.543537256103247	0.999751676812632
P09936	Ubiquitin carboxyl-terminal hydrolase isozyme L1	UCHL1	UCHL1	Homo sapiens	0.287649122363517	0.371659535316052	0.999270775575051	-0.116798700952608	0.70118798449145	0.999751676812632
P09960	Leukotriene A-4 hydrolase	LTA4H	LKHA4	Homo sapiens	1.01324388842632	0.208264641687341	0.999270775575051	-0.0427475880144841	0.954115938085255	0.999751676812632
P09972	Fructose-bisphosphate aldolase C	ALDOC	ALDOC	Homo sapiens	-0.179590182505039	0.651750886220313	0.999270775575051	-0.434110664090789	0.270497034405773	0.999751676812632
P0C0S5	Histone H2A.Z	H2AZ1	H2AZ	Homo sapiens	0.32796450892097	0.387957778353019	0.999270775575051	0.139905077515344	0.703961453772209	0.999751676812632
P0CG39	POTE ankyrin domain family member J	POTEJ	POTEJ	Homo sapiens	-0.36950677750586	0.356809999313954	0.999270775575051	-0.490733754984192	0.203418062617666	0.999751676812632
P0DMV8	Heat shock 70 kDa protein 1A	HSPA1A	HS71A	Homo sapiens	-0.105717995572104	0.682267473380829	0.999270775575051	-0.0396725072956922	0.877431771271698	0.999751676812632
P0DP24	Calmodulin-2	CALM2	CALM2	Homo sapiens	0.257675657278809	0.613596387465057	0.999270775575051	-0.304633557015837	0.533900976711974	0.999751676812632
P10155	60 kDa SS-A/Ro ribonucleoprotein	RO60	RO60	Homo sapiens	-0.665373451049213	0.432405465991273	0.999270775575051	-0.710895997166605	0.418352569413093	0.999751676812632
P10321	HLA class I histocompatibility antigen, C alpha chain	HLA-C	HLAC	Homo sapiens	0.811558476783159	0.362577452341195	0.999270775575051	0.845738441312869	0.380589274787632	0.999751676812632
P10599	Thioredoxin	TXN	THIO	Homo sapiens	0.00336591471248401	0.994247105544111	0.999270775575051	0.0581308346404901	0.897830927229711	0.999751676812632
P10619	Lysosomal protective protein	CTSA	PPGB	Homo sapiens	0.452909309240036	0.595999777207443	0.999270775575051	-0.253445947100439	0.773917434697654	0.999751676812632
P10644	cAMP-dependent protein kinase type I-alpha regulatory subunit	PRKAR1A	KAP0	Homo sapiens	1.00631112758337	0.419507059513466	0.999270775575051	-1.2544097805921	0.333395986075672	0.999751676812632
P10768	S-formylglutathione hydrolase	ESD	ESTD	Homo sapiens	-0.161437833759523	0.77126966505793	0.999270775575051	0.407208538080916	0.445787585772092	0.999751676812632
P10809	60 kDa heat shock protein, mitochondrial	HSPD1	CH60	Homo sapiens	0.237990451433845	0.377720178086008	0.999270775575051	-0.0077768014672242	0.976287783430974	0.999751676812632
P11021	Endoplasmic reticulum chaperone BiP	HSPA5	BIP	Homo sapiens	-0.0301311919153986	0.890188191769061	0.999270775575051	-0.00803908660057123	0.970053221815217	0.999751676812632
P11142	Heat shock cognate 71 kDa protein	HSPA8	HSP7C	Homo sapiens	0.12479308330718	0.509306917009017	0.999270775575051	0.0882760610720222	0.632784341759962	0.999751676812632
P11166	Solute carrier family 2, facilitated glucose transporter member 1	SLC2A1	GTR1	Homo sapiens	0.905212909311672	0.103042470995749	0.999270775575051	-0.546358879940722	0.293048781185249	0.999751676812632
P11279	Lysosome-associated membrane glycoprotein 1	LAMP1	LAMP1	Homo sapiens	-0.807640824596668	0.365064172628333	0.999270775575051	0.228081722778146	0.792684870921231	0.999751676812632
P11413	Glucose-6-phosphate 1-dehydrogenase	G6PD	G6PD	Homo sapiens	-0.405373670420349	0.407546338531759	0.999270775575051	0.0993077618476147	0.826490961354128	0.999751676812632
P11586	C-1-tetrahydrofolate synthase, cytoplasmic	MTHFD1	C1TC	Homo sapiens	-0.688133564321464	0.227456684909864	0.999270775575051	0.264699690370452	0.632083668739971	0.999751676812632
P11766	Alcohol dehydrogenase class-3	ADH5	ADHX	Homo sapiens	-0.0887372976143314	0.879777925383282	0.999270775575051	0.100175645043664	0.86434264684239	0.999751676812632
P11908	Ribose-phosphate pyrophosphokinase 2	PRPS2	PRPS2	Homo sapiens	-0.190092834718245	0.795682273983249	0.999270775575051	0.116968398176519	0.870607932833167	0.999751676812632
P11940	Polyadenylate-binding protein 1	PABPC1	PABP1	Homo sapiens	-0.0146568496785451	0.970884905683113	0.999270775575051	0.0924011850046516	0.811866312694895	0.999751676812632
P12004	Proliferating cell nuclear antigen	PCNA	PCNA	Homo sapiens	0.158552619233109	0.772973071996409	0.999270775575051	0.779413904761796	0.142485208689685	0.999751676812632
P12081	Histidine--tRNA ligase, cytoplasmic	HARS1	HARS1	Homo sapiens	0.0545025887377837	0.957702232745097	0.999270775575051	-1.18393774666297	0.305449650719144	0.999751676812632
P12235	ADP/ATP translocase 1	SLC25A4	ADT1	Homo sapiens	-0.632604137368261	0.295017517908427	0.999270775575051	0.167448461170717	0.767311550866455	0.999751676812632
P12236	ADP/ATP translocase 3	SLC25A6	ADT3	Homo sapiens	-0.285360964178954	0.52418514974405	0.999270775575051	0.0972609816920076	0.814848309341246	0.999751676812632
P12268	Inosine-5'-monophosphate dehydrogenase 2	IMPDH2	IMDH2	Homo sapiens	0.173958483242409	0.784505745159865	0.999270775575051	0.273764151580008	0.65756599836554	0.999751676812632
P12270	Nucleoprotein TPR	TPR	TPR	Homo sapiens	-1.2977512282598	0.132321938063102	0.999270775575051	-0.857091224687023	0.325083130976012	0.999751676812632
P12429	Annexin A3	ANXA3	ANXA3	Homo sapiens	-0.0529998070072715	0.84230441641253	0.999270775575051	0.0678993030995075	0.792892105234256	0.999751676812632
P12814	Alpha-actinin-1	ACTN1	ACTN1	Homo sapiens	0.0260885137251671	0.878257410289942	0.999270775575051	-0.0672564289927014	0.689047113906565	0.999751676812632
P12956	X-ray repair cross-complementing protein 6	XRCC6	XRCC6	Homo sapiens	0.00380547323999134	0.989189007812943	0.999270775575051	-0.0226458653591326	0.934609361299857	0.999751676812632
P13010	X-ray repair cross-complementing protein 5	XRCC5	XRCC5	Homo sapiens	0.557317302517356	0.218978385303199	0.999270775575051	-0.0512527484160951	0.904873105372936	0.999751676812632
P13473	Lysosome-associated membrane glycoprotein 2	LAMP2	LAMP2	Homo sapiens	0.493949534939383	0.399776129082498	0.999270775575051	-0.324203568610981	0.57283469123686	0.999751676812632
P13489	Ribonuclease inhibitor	RNH1	RINI	Homo sapiens	-0.189705555208007	0.513799335771564	0.999270775575051	-0.0719620101080262	0.802030273499247	0.999751676812632
P13637	Sodium/potassium-transporting ATPase subunit alpha-3	ATP1A3	AT1A3	Homo sapiens	0.244761940017292	0.615394288932496	0.999270775575051	-0.169306392407475	0.729476634945958	0.999751676812632
P13639	Elongation factor 2	EEF2	EF2	Homo sapiens	-0.113330819958901	0.511458998127256	0.999270775575051	-0.0259292286926216	0.8771047905618	0.999751676812632
P13647	Keratin, type II cytoskeletal 5	KRT5	K2C5	Homo sapiens	-0.279953544882033	0.749289028534332	0.999270775575051	0.0287087135182103	0.972894691075084	0.999751676812632
P13667	Protein disulfide-isomerase A4	PDIA4	PDIA4	Homo sapiens	1.01492532622646	0.0693197571991044	0.999270775575051	0.0601026206518251	0.910977337653479	0.999751676812632
P13674	Prolyl 4-hydroxylase subunit alpha-1	P4HA1	P4HA1	Homo sapiens	-0.186956080156515	0.712390833398539	0.999270775575051	0.33626014921918	0.520014808683415	0.999751676812632
P13693	Translationally-controlled tumor protein	TPT1	TCTP	Homo sapiens	-0.542249184495091	0.565978424394359	0.999270775575051	-0.28442299772748	0.735859586179625	0.999751676812632
P13796	Plastin-2	LCP1	PLSL	Homo sapiens	0.169297741646316	0.79634406447986	0.999270775575051	-0.465529638754099	0.468165541559705	0.999751676812632
P13797	Plastin-3	PLS3	PLST	Homo sapiens	0.0889156537398331	0.794352351981608	0.999270775575051	-0.0771289843122848	0.814630574636065	0.999751676812632
P13804	Electron transfer flavoprotein subunit alpha, mitochondrial	ETFA	ETFA	Homo sapiens	0.0211108251246726	0.972295674061682	0.999270775575051	0.0342862601082813	0.955464055509612	0.999751676812632
P13987	CD59 glycoprotein	CD59	CD59	Homo sapiens	-0.189762737293712	0.841936650494685	0.999270775575051	0.0721505975205767	0.934122826603253	0.999751676812632
P14136	Glial fibrillary acidic protein	GFAP	GFAP	Homo sapiens	-0.261859656893255	0.60724505176217	0.999270775575051	-0.583130406918075	0.240944212193903	0.999751676812632
P14174	Macrophage migration inhibitory factor	MIF	MIF	Homo sapiens	0.993244097805422	0.0841777148432017	0.999270775575051	0.137639389862584	0.803179677756617	0.999751676812632
P14314	Glucosidase 2 subunit beta	PRKCSH	GLU2B	Homo sapiens	-0.138344304517271	0.80606366395814	0.999270775575051	0.0963282197987391	0.862519853937546	0.999751676812632
P14324	Farnesyl pyrophosphate synthase	FDPS	FPPS	Homo sapiens	-1.92839249922484	0.207669576474156	0.999270775575051	-0.898677578899566	0.644175722703215	0.999751676812632
P14618	Pyruvate kinase PKM	PKM	KPYM	Homo sapiens	-0.0707461518982542	0.687106675225334	0.999270775575051	-0.194045128227507	0.263156606828921	0.999751676812632
P14625	Endoplasmin	HSP90B1	ENPL	Homo sapiens	0.216250913334048	0.314312905569184	0.999270775575051	-0.0223161910943709	0.915772286284784	0.999751676812632
P14649	Myosin light chain 6B	MYL6B	MYL6B	Homo sapiens	0.227434428713148	0.542649661590023	0.999270775575051	0.16618437177105	0.650148882460053	0.999751676812632
P14678	Small nuclear ribonucleoprotein-associated proteins B and B'	SNRPB	RSMB	Homo sapiens	0.055683505206466	0.923319681736567	0.999270775575051	0.115411973199072	0.838049775608141	0.999751676812632
P14866	Heterogeneous nuclear ribonucleoprotein L	HNRNPL	HNRPL	Homo sapiens	-0.101924420099046	0.848918451634989	0.999270775575051	-0.178014954600054	0.730260686529119	0.999751676812632
P14868	Aspartate--tRNA ligase, cytoplasmic	DARS1	SYDC	Homo sapiens	0.296669063201963	0.61214035436782	0.999270775575051	0.25618704597577	0.652631447491062	0.999751676812632
P14923	Junction plakoglobin	JUP	PLAK	Homo sapiens	0.847941423002808	0.474395115844471	0.999270775575051	0.0668998314865645	0.952591288440509	0.999751676812632
P15121	Aldo-keto reductase family 1 member B1	AKR1B1	ALDR	Homo sapiens	-0.064587904849493	0.916603412893465	0.999270775575051	0.550982349562345	0.364186406440226	0.999751676812632
P15153	Ras-related C3 botulinum toxin substrate 2	RAC2	RAC2	Homo sapiens	0.779344687549715	0.419041334796325	0.999270775575051	-0.130280708518453	0.885633842549978	0.999751676812632
P15311	Ezrin	EZR	EZRI	Homo sapiens	-0.106542072783832	0.629799270376129	0.999270775575051	-0.236776339306938	0.273875176112165	0.999751676812632
P15531	Nucleoside diphosphate kinase A	NME1	NDKA	Homo sapiens	0.398306945370673	0.411641347647828	0.999270775575051	0.291141790499554	0.538623626649859	0.999751676812632
P15559	NAD(P)H dehydrogenase [quinone] 1	NQO1	NQO1	Homo sapiens	0.155472169730945	0.812495597387354	0.999270775575051	-0.0615650902274631	0.917094316436446	0.999751676812632
P15586	N-acetylglucosamine-6-sulfatase	GNS	GNS	Homo sapiens	-1.20420918357491	0.314297484827971	0.999270775575051	0.342811622552973	0.746117773075548	0.999751676812632
P15880	40S ribosomal protein S2	RPS2	RS2	Homo sapiens	0.00935148476218589	0.980443655855241	0.999270775575051	-0.0977448982454137	0.779759209845168	0.999751676812632
P16070	CD44 antigen	CD44	CD44	Homo sapiens	0.930721032897939	0.0884645043641077	0.999270775575051	0.0554768427440909	0.913274272809692	0.999751676812632
P16104	Histone H2AX	H2AX	H2AX	Homo sapiens	-0.0252970129086455	0.939179159909277	0.999270775575051	0.148255804787439	0.644304646751505	0.999751676812632
P16152	Carbonyl reductase [NADPH] 1	CBR1	CBR1	Homo sapiens	0.311194262802965	0.524620306343488	0.999270775575051	-0.249948983659612	0.58670299459433	0.999751676812632
P16278	Beta-galactosidase	GLB1	BGAL	Homo sapiens	0.180500126205915	0.855400297658647	0.999270775575051	-1.95450267590622	0.0647387371048301	0.999751676812632
P16403	Histone H1.2	H1-2	H12	Homo sapiens	0.431902090657853	0.479406834132088	0.999270775575051	0.396872342362462	0.511650519375223	0.999751676812632
P16615	Sarcoplasmic/endoplasmic reticulum calcium ATPase 2	ATP2A2	AT2A2	Homo sapiens	0.100456530693687	0.912963067936183	0.999270775575051	0.362982556340663	0.70929460124101	0.999751676812632
P16949	Stathmin	STMN1	STMN1	Homo sapiens	-0.0654232027432206	0.892299268165672	0.999270775575051	-0.13045376951564	0.776780738105578	0.999751676812632
P16989	Y-box-binding protein 3	YBX3	YBOX3	Homo sapiens	0.968436325196244	0.239956964414717	0.999270775575051	0.755486068315847	0.384649747177646	0.999751676812632
P17066	Heat shock 70 kDa protein 6	HSPA6	HSP76	Homo sapiens	-0.120550754200922	0.741776379691668	0.999270775575051	-0.214016805997087	0.556169025504925	0.999751676812632
P17096	High mobility group protein HMG-I/HMG-Y	HMGA1	HMGA1	Homo sapiens	1.07368209371062	0.118050393382169	0.999270775575051	-0.410732212845489	0.500659845598187	0.999751676812632
P17655	Calpain-2 catalytic subunit	CAPN2	CAN2	Homo sapiens	-0.026768876746427	0.9465432151734	0.999270775575051	-0.454599774093289	0.223316615698088	0.999751676812632
P17661	Desmin	DES	DESM	Homo sapiens	0.0647869755321961	0.85785795334975	0.999270775575051	0.0382847694511479	0.912063908063209	0.999751676812632
P17844	Probable ATP-dependent RNA helicase DDX5	DDX5	DDX5	Homo sapiens	0.0463121276403	0.918461779899449	0.999270775575051	-0.241011597422926	0.577296720318709	0.999751676812632
P17858	ATP-dependent 6-phosphofructokinase, liver type	PFKL	PFKAL	Homo sapiens	-0.159266356566995	0.735987741089125	0.999270775575051	-0.148892828793208	0.751826920058796	0.999751676812632
P17980	26S proteasome regulatory subunit 6A	PSMC3	PRS6A	Homo sapiens	0.537823430627406	0.49299547795213	0.999270775575051	-0.459888216215739	0.547746982728144	0.999751676812632
P17987	T-complex protein 1 subunit alpha	TCP1	TCPA	Homo sapiens	0.385515076924777	0.365481621288572	0.999270775575051	0.25475314516544	0.536575064731592	0.999751676812632
P18084	Integrin beta-5	ITGB5	ITB5	Homo sapiens	-0.647515382468823	0.487646365234372	0.999270775575051	0.262760424414872	0.765153963725855	0.999751676812632
P18085	ADP-ribosylation factor 4	ARF4	ARF4	Homo sapiens	0.30374545239231	0.427533950840052	0.999270775575051	0.0064579725315239	0.986039869748518	0.999751676812632
P18124	60S ribosomal protein L7	RPL7	RL7	Homo sapiens	-0.0516111562827675	0.917027919568923	0.999270775575051	-0.897103326986076	0.082256688483278	0.999751676812632
P18206	Vinculin	VCL	VINC	Homo sapiens	-0.113142093853346	0.658326521751588	0.999270775575051	-0.169959341860239	0.503058480587195	0.999751676812632
P18621	60S ribosomal protein L17	RPL17	RL17	Homo sapiens	0.170533982381861	0.730450914157881	0.999270775575051	-0.059801664085657	0.899442683141772	0.999751676812632
P18669	Phosphoglycerate mutase 1	PGAM1	PGAM1	Homo sapiens	-0.0772485013820018	0.761917011024982	0.999270775575051	-0.0821232858993495	0.741799450202365	0.999751676812632
P19013	Keratin, type II cytoskeletal 4	KRT4	K2C4	Homo sapiens	-0.173981748284317	0.705921238473242	0.999270775575051	-0.396091447886732	0.380194915349342	0.999751676812632
P19105	Myosin regulatory light chain 12A	MYL12A	ML12A	Homo sapiens	0.116363022988712	0.665018874182182	0.999270775575051	-0.00505050147780674	0.9848127610165	0.999751676812632
P19338	Nucleolin	NCL	NUCL	Homo sapiens	0.237572600749203	0.40254738867544	0.999270775575051	0.176517449682452	0.509055406453085	0.999751676812632
P19367	Hexokinase-1	HK1	HXK1	Homo sapiens	-0.368744935286055	0.550790084411911	0.999270775575051	-0.111935817650075	0.857817315442987	0.999751676812632
P20042	Eukaryotic translation initiation factor 2 subunit 2	EIF2S2	IF2B	Homo sapiens	0.577538949289437	0.509620816675221	0.999270775575051	-0.44969793615503	0.602693010108758	0.999751676812632
P20290	Transcription factor BTF3	BTF3	BTF3	Homo sapiens	0.450951071012846	0.730744543105386	0.999270775575051	0.698872669921349	0.558880249699208	0.999751676812632
P20337	Ras-related protein Rab-3B	RAB3B	RAB3B	Homo sapiens	-0.0519452721958282	0.947175272503391	0.999270775575051	-0.629688030166617	0.427767499528197	0.999751676812632
P20618	Proteasome subunit beta type-1	PSMB1	PSB1	Homo sapiens	-0.555783047571871	0.502507888192472	0.999270775575051	0.169226195058628	0.830401998173663	0.999751676812632
P20648	Potassium-transporting ATPase alpha chain 1	ATP4A	ATP4A	Homo sapiens	0.14163949444224	0.871185167410469	0.999270775575051	-0.247699972329668	0.769233742815696	0.999751676812632
P20700	Lamin-B1	LMNB1	LMNB1	Homo sapiens	1.01399129492258	0.0991606242635256	0.999270775575051	0.428697363838382	0.45724075942166	0.999751676812632
P20810	Calpastatin	CAST	ICAL	Homo sapiens	-0.716547396582614	0.460911635305301	0.999270775575051	-1.30983679021555	0.191649875871867	0.999751676812632
P21333	Filamin-A	FLNA	FLNA	Homo sapiens	0.0356525766846568	0.832820064063373	0.999270775575051	-0.0751131584784485	0.654804730538153	0.999751676812632
P21589	5'-nucleotidase	NT5E	5NTD	Homo sapiens	-0.185876625715825	0.733414280018644	0.999270775575051	-0.176838931758688	0.720552080779076	0.999751676812632
P21796	Voltage-dependent anion-selective channel protein 1	VDAC1	VDAC1	Homo sapiens	0.0131947820216477	0.967191677826555	0.999270775575051	0.0276240747859066	0.929342166869365	0.999751676812632
P21964	Catechol O-methyltransferase	COMT	COMT	Homo sapiens	0.941194230224558	0.238982493856265	0.999270775575051	-0.301957961036138	0.690201131940678	0.999751676812632
P21980	Protein-glutamine gamma-glutamyltransferase 2	TGM2	TGM2	Homo sapiens	0.120112505082637	0.818662541157095	0.999270775575051	-0.351011140490546	0.449128183339005	0.999751676812632
P22087	rRNA 2'-O-methyltransferase fibrillarin	FBL	FBRL	Homo sapiens	-0.103571511124705	0.896672304740431	0.999270775575051	1.06257604358476	0.161910466137185	0.999751676812632
P22090	40S ribosomal protein S4, Y isoform 1	RPS4Y1	RS4Y1	Homo sapiens	-0.0923205300558393	0.903753012958777	0.999270775575051	-0.328444746330614	0.687065667638658	0.999751676812632
P22102	Trifunctional purine biosynthetic protein adenosine-3	GART	PUR2	Homo sapiens	-0.267315597151435	0.646099381984732	0.999270775575051	-0.0824177323801367	0.879569036652679	0.999751676812632
P22234	Multifunctional protein ADE2	PAICS	PUR6	Homo sapiens	-0.525375810744688	0.321271778224373	0.999270775575051	0.089993005678985	0.863091084516199	0.999751676812632
P22307	Sterol carrier protein 2	SCP2	SCP2	Homo sapiens	1.37425475991472	0.232223288582588	0.999270775575051	0.605477509054428	0.589336393446135	0.999751676812632
P22314	Ubiquitin-like modifier-activating enzyme 1	UBA1	UBA1	Homo sapiens	-0.018730018788719	0.948816929170772	0.999270775575051	-0.0951948360380275	0.738454934344968	0.999751676812632
P22392	Nucleoside diphosphate kinase B	NME2	NDKB	Homo sapiens	0.243345621619989	0.635391585498309	0.999270775575051	-0.0185319966093921	0.970622720136018	0.999751676812632
P22626	Heterogeneous nuclear ribonucleoproteins A2/B1	HNRNPA2B1	ROA2	Homo sapiens	-0.0923672963391661	0.68544604591123	0.999270775575051	0.094941837130378	0.670642016456076	0.999751676812632
P22695	Cytochrome b-c1 complex subunit 2, mitochondrial	UQCRC2	QCR2	Homo sapiens	-0.102311089162083	0.898026214415951	0.999270775575051	-0.466714491041281	0.550830140069075	0.999751676812632
P23246	Splicing factor, proline- and glutamine-rich	SFPQ	SFPQ	Homo sapiens	-0.311096526594406	0.509264579005566	0.999270775575051	0.52956047264058	0.254800280470403	0.999751676812632
P23284	Peptidyl-prolyl cis-trans isomerase B	PPIB	PPIB	Homo sapiens	0.164179873122044	0.685436406049569	0.999270775575051	-0.226042116244363	0.557986283665852	0.999751676812632
P23381	Tryptophan--tRNA ligase, cytoplasmic	WARS1	SYWC	Homo sapiens	-0.97081160387462	0.172567210706505	0.999270775575051	-0.226704730940134	0.74753247844523	0.999751676812632
P23396	40S ribosomal protein S3	RPS3	RS3	Homo sapiens	0.0984332203352274	0.74410150482803	0.999270775575051	0.0997165840508544	0.736332478172977	0.999751676812632
P23526	Adenosylhomocysteinase	AHCY	SAHH	Homo sapiens	0.588058595049565	0.25177975862196	0.999270775575051	0.586102001846886	0.226400993900738	0.999751676812632
P23527	Histone H2B type 1-O	H2BC17	H2B1O	Homo sapiens	0.227965185084279	0.574541615520784	0.999270775575051	-0.018128192134257	0.963945141230554	0.999751676812632
P23528	Cofilin-1	CFL1	COF1	Homo sapiens	-0.119199247277428	0.609768740981156	0.999270775575051	0.139399239324969	0.544597481749191	0.999751676812632
P23588	Eukaryotic translation initiation factor 4B	EIF4B	IF4B	Homo sapiens	0.521725470058754	0.651946679988429	0.999270775575051	0.817616902777011	0.452636173733036	0.999751676812632
P23634	Plasma membrane calcium-transporting ATPase 4	ATP2B4	AT2B4	Homo sapiens	0.376065074740231	0.66593068447258	0.999270775575051	-0.426996841639599	0.590555832163266	0.999751676812632
P23921	Ribonucleoside-diphosphate reductase large subunit	RRM1	RIR1	Homo sapiens	0.23077664091417	0.774371836850047	0.999270775575051	0.390427199339413	0.631400890322982	0.999751676812632
P24534	Elongation factor 1-beta	EEF1B2	EF1B	Homo sapiens	0.609887355760603	0.285797616795306	0.999270775575051	-0.48439070274138	0.399032821985107	0.999751676812632
P24666	Low molecular weight phosphotyrosine protein phosphatase	ACP1	PPAC	Homo sapiens	-0.677903857903957	0.458822676994092	0.999270775575051	-0.00630951007379065	0.993981679982481	0.999751676812632
P24752	Acetyl-CoA acetyltransferase, mitochondrial	ACAT1	THIL	Homo sapiens	-1.38680526540389	0.173736619648612	0.999270775575051	-0.849994319568367	0.414384989153412	0.999751676812632
P24844	Myosin regulatory light polypeptide 9	MYL9	MYL9	Homo sapiens	0.177645270596255	0.591093394982676	0.999270775575051	0.128042828759405	0.696241851032846	0.999751676812632
P25205	DNA replication licensing factor MCM3	MCM3	MCM3	Homo sapiens	0.749468510831408	0.439117142128546	0.999270775575051	1.19922141450525	0.216669354304026	0.999751676812632
P25398	40S ribosomal protein S12	RPS12	RS12	Homo sapiens	0.0949095574943318	0.832204398120287	0.999270775575051	0.419290025261118	0.347761432286318	0.999751676812632
P25685	DnaJ homolog subfamily B member 1	DNAJB1	DNJB1	Homo sapiens	-1.2567093001585	0.270454440781599	0.999270775575051	0.495825463202051	0.677515774140229	0.999751676812632
P25705	ATP synthase subunit alpha, mitochondrial	ATP5F1A	ATPA	Homo sapiens	0.141187241430415	0.622162811742149	0.999270775575051	0.0611637195219493	0.82696669207857	0.999751676812632
P25786	Proteasome subunit alpha type-1	PSMA1	PSA1	Homo sapiens	0.458506418909496	0.480718957505798	0.999270775575051	-0.0803145934136269	0.899020457935994	0.999751676812632
P25787	Proteasome subunit alpha type-2	PSMA2	PSA2	Homo sapiens	0.071101474825984	0.861692201863456	0.999270775575051	-0.0993549431507973	0.805153446067707	0.999751676812632
P25789	Proteasome subunit alpha type-4	PSMA4	PSA4	Homo sapiens	-0.25682208727748	0.638056875092484	0.999270775575051	0.426609808401289	0.444409129381332	0.999751676812632
P26006	Integrin alpha-3	ITGA3	ITA3	Homo sapiens	-0.661125556796121	0.29926212811526	0.999270775575051	-0.398321015853637	0.512376288467209	0.999751676812632
P26038	Moesin	MSN	MOES	Homo sapiens	-0.0193119185086978	0.932303813065727	0.999270775575051	0.0113386991664462	0.959109103856568	0.999751676812632
P26232	Catenin alpha-2	CTNNA2	CTNA2	Homo sapiens	-0.403853174837921	0.623220850732987	0.999270775575051	-0.178226575505073	0.80952571885457	0.999751676812632
P26368	Splicing factor U2AF 65 kDa subunit	U2AF2	U2AF2	Homo sapiens	0.434026779418759	0.567626101714731	0.999270775575051	-0.566224355423424	0.420477877203693	0.999751676812632
P26373	60S ribosomal protein L13	RPL13	RL13	Homo sapiens	0.0354540221554457	0.953690588885267	0.999270775575051	0.346064617029646	0.564394715013681	0.999751676812632
P26583	High mobility group protein B2	HMGB2	HMGB2	Homo sapiens	-0.459305198688677	0.629403351052048	0.999270775575051	1.14738767012136	0.164640716470132	0.999751676812632
P26599	Polypyrimidine tract-binding protein 1	PTBP1	PTBP1	Homo sapiens	0.0195705446142812	0.948474046680148	0.999270775575051	0.00609842340796768	0.98346185053318	0.999751676812632
P26639	Threonine--tRNA ligase 1, cytoplasmic	TARS1	SYTC	Homo sapiens	0.505014117314355	0.584887995785787	0.999270775575051	0.158607978496562	0.856832722769617	0.999751676812632
P26640	Valine--tRNA ligase	VARS1	SYVC	Homo sapiens	-0.338472626923428	0.486633727939316	0.999270775575051	0.727681977001204	0.161591886734615	0.999751676812632
P26641	Elongation factor 1-gamma	EEF1G	EF1G	Homo sapiens	-0.130564105581125	0.714510780467874	0.999270775575051	0.182502231885087	0.600850249607983	0.999751676812632
P27348	14-3-3 protein theta	YWHAQ	1433T	Homo sapiens	0.0614596668474208	0.858706520851077	0.999270775575051	0.147076227883464	0.667484398198649	0.999751676812632
P27635	60S ribosomal protein L10	RPL10	RL10	Homo sapiens	0.0107240331541012	0.986164778372082	0.999270775575051	0.497296179337654	0.397874478080984	0.999751676812632
P27658	Collagen alpha-1(VIII) chain	COL8A1	CO8A1	Homo sapiens	-0.230651047207047	0.816169555634999	0.999270775575051	-0.608689318844263	0.555251010719353	0.999751676812632
P27695	DNA-(apurinic or apyrimidinic site) endonuclease	APEX1	APEX1	Homo sapiens	-0.148171828517789	0.793515169573558	0.999270775575051	0.209793037237462	0.704891627792612	0.999751676812632
P27708	CAD protein	CAD	PYR1	Homo sapiens	0.219317719567057	0.856009159006687	0.999270775575051	0.832758107289327	0.451767276405241	0.999751676812632
P27797	Calreticulin	CALR	CALR	Homo sapiens	0.0716108033892682	0.811564573716895	0.999270775575051	-0.13264922102174	0.648239840513897	0.999751676812632
P27816	Microtubule-associated protein 4	MAP4	MAP4	Homo sapiens	0.139908304341173	0.705530960507789	0.999270775575051	-0.287209039023945	0.427283670955264	0.999751676812632
P27824	Calnexin	CANX	CALX	Homo sapiens	0.394500317424071	0.382071314911622	0.999270775575051	-0.205505045076925	0.641573161581622	0.999751676812632
P28066	Proteasome subunit alpha type-5	PSMA5	PSA5	Homo sapiens	-0.0314092362677832	0.960803965548161	0.999270775575051	0.132453145571296	0.826424642608227	0.999751676812632
P28072	Proteasome subunit beta type-6	PSMB6	PSB6	Homo sapiens	-0.668657859329542	0.395010335962791	0.999270775575051	-0.278429718375341	0.693409564756435	0.999751676812632
P28074	Proteasome subunit beta type-5	PSMB5	PSB5	Homo sapiens	0.0936447045763572	0.88134539332947	0.999270775575051	0.218502858759246	0.716062123732831	0.999751676812632
P28799	Progranulin	GRN	GRN	Homo sapiens	-0.230283955654826	0.795670414638562	0.999270775575051	0.578358312564963	0.519851255825373	0.999751676812632
P28838	Cytosol aminopeptidase	LAP3	AMPL	Homo sapiens	0.0523232283543578	0.943784919249888	0.999270775575051	0.113423917095941	0.873576054281532	0.999751676812632
P29401	Transketolase	TKT	TKT	Homo sapiens	-0.182906106851906	0.46860295272029	0.999270775575051	-0.254466628345636	0.303892184333373	0.999751676812632
P29692	Elongation factor 1-delta	EEF1D	EF1D	Homo sapiens	0.08448450765011	0.846056725779475	0.999270775575051	0.160657302730569	0.707278082871658	0.999751676812632
P30040	Endoplasmic reticulum resident protein 29	ERP29	ERP29	Homo sapiens	0.181870929106799	0.819320197767428	0.999270775575051	-0.0948563381367038	0.899519638175405	0.999751676812632
P30041	Peroxiredoxin-6	PRDX6	PRDX6	Homo sapiens	-0.133759840377632	0.638120674294706	0.999270775575051	-0.329626278833693	0.240519838205837	0.999751676812632
P30043	Flavin reductase (NADPH)	BLVRB	BLVRB	Homo sapiens	1.43548540105656	0.120008693796418	0.999270775575051	-0.206203714953475	0.821509900019166	0.999751676812632
P30044	Peroxiredoxin-5, mitochondrial	PRDX5	PRDX5	Homo sapiens	0.0387158382900725	0.923673944542843	0.999270775575051	-0.12749671442713	0.741279606121122	0.999751676812632
P30046	D-dopachrome decarboxylase	DDT	DOPD	Homo sapiens	0.346312142825548	0.670058904809468	0.999270775575051	-0.152865859355461	0.845471777799087	0.999751676812632
P30048	Thioredoxin-dependent peroxide reductase, mitochondrial	PRDX3	PRDX3	Homo sapiens	-0.0475392401638452	0.935366553931292	0.999270775575051	0.286195558072863	0.598677808391955	0.999751676812632
P30050	60S ribosomal protein L12	RPL12	RL12	Homo sapiens	-0.109924032425451	0.747324125953015	0.999270775575051	-0.132655168492217	0.68504025227435	0.999751676812632
P30084	Enoyl-CoA hydratase, mitochondrial	ECHS1	ECHM	Homo sapiens	-0.0759592744342017	0.882646242104616	0.999270775575051	0.121129828854229	0.802427114696639	0.999751676812632
P30085	UMP-CMP kinase	CMPK1	KCY	Homo sapiens	-0.141794529685544	0.803581919767438	0.999270775575051	-0.828162079659322	0.115617286473638	0.999751676812632
P30086	Phosphatidylethanolamine-binding protein 1	PEBP1	PEBP1	Homo sapiens	-0.206338702660351	0.532723878396235	0.999270775575051	-0.14184218715855	0.666871472273831	0.999751676812632
P30101	Protein disulfide-isomerase A3	PDIA3	PDIA3	Homo sapiens	0.155679008083704	0.591513449270478	0.999270775575051	0.263421985008662	0.354685877834999	0.999751676812632
P30153	Serine/threonine-protein phosphatase 2A 65 kDa regulatory subunit A alpha isoform	PPP2R1A	2AAA	Homo sapiens	0.259088483620407	0.531321715571712	0.999270775575051	0.0257915531495603	0.947879253745036	0.999751676812632
P30154	Serine/threonine-protein phosphatase 2A 65 kDa regulatory subunit A beta isoform	PPP2R1B	2AAB	Homo sapiens	0.781530319452211	0.142311315389202	0.999270775575051	0.225265084676217	0.651239847882258	0.999751676812632
P30613	Pyruvate kinase PKLR	PKLR	KPYR	Homo sapiens	0.530797750579529	0.436874500203263	0.999270775575051	-0.462139456464003	0.45416484979654	0.999751676812632
P30626	Sorcin	SRI	SORCN	Homo sapiens	-0.154448318592049	0.852931910872771	0.999270775575051	0.239387597101445	0.766337454965719	0.999751676812632
P30837	Aldehyde dehydrogenase X, mitochondrial	ALDH1B1	AL1B1	Homo sapiens	0.0961036129008233	0.880682795575274	0.999270775575051	0.348140905908541	0.59830946455675	0.999751676812632
P31040	Succinate dehydrogenase [ubiquinone] flavoprotein subunit, mitochondrial	SDHA	SDHA	Homo sapiens	-0.314692339609698	0.687739197534162	0.999270775575051	0.624331895589664	0.412089793029512	0.999751676812632
P31150	Rab GDP dissociation inhibitor alpha	GDI1	GDIA	Homo sapiens	-0.13760156144391	0.722196264177262	0.999270775575051	0.037448466449667	0.92003869599673	0.999751676812632
P31930	Cytochrome b-c1 complex subunit 1, mitochondrial	UQCRC1	QCR1	Homo sapiens	-0.38866160298514	0.692852744418048	0.999270775575051	0.625950348700854	0.534412977002212	0.999751676812632
P31939	Bifunctional purine biosynthesis protein ATIC	ATIC	PUR9	Homo sapiens	-0.129030614267889	0.780636995585428	0.999270775575051	0.00887468600603764	0.983789904074031	0.999751676812632
P31942	Heterogeneous nuclear ribonucleoprotein H3	HNRNPH3	HNRH3	Homo sapiens	-0.335516586129425	0.59721695234968	0.999270775575051	0.723863565009163	0.27081247227426	0.999751676812632
P31943	Heterogeneous nuclear ribonucleoprotein H	HNRNPH1	HNRH1	Homo sapiens	0.198990793292127	0.537908104306494	0.999270775575051	0.386368754040405	0.223996018304312	0.999751676812632
P31946	14-3-3 protein beta/alpha	YWHAB	1433B	Homo sapiens	0.073706866284334	0.820781231121011	0.999270775575051	0.0522085866563892	0.871126868767602	0.999751676812632
P31948	Stress-induced-phosphoprotein 1	STIP1	STIP1	Homo sapiens	0.0784056395604558	0.882733244213905	0.999270775575051	0.182770311923402	0.724209686704814	0.999751676812632
P31949	Protein S100-A11	S100A11	S10AB	Homo sapiens	-0.889283344290381	0.26522160310187	0.999270775575051	-0.0489701585942328	0.944818061703785	0.999751676812632
P32119	Peroxiredoxin-2	PRDX2	PRDX2	Homo sapiens	0.218340340521096	0.538895130361087	0.999270775575051	0.141020849739216	0.684953034853217	0.999751676812632
P32969	60S ribosomal protein L9	RPL9	RL9	Homo sapiens	-0.038444692632382	0.922312965837483	0.999270775575051	0.310845494022162	0.409474704508381	0.999751676812632
P33176	Kinesin-1 heavy chain	KIF5B	KINH	Homo sapiens	-0.773725361524232	0.428634998634508	0.999270775575051	-0.0354789366517216	0.969603080400321	0.999751676812632
P33991	DNA replication licensing factor MCM4	MCM4	MCM4	Homo sapiens	0.588460383818759	0.587454556141791	0.999270775575051	-0.102068764394872	0.913834332065121	0.999751676812632
P34897	Serine hydroxymethyltransferase, mitochondrial	SHMT2	GLYM	Homo sapiens	0.00905278360585431	0.990361280578504	0.999270775575051	0.559843967650968	0.403943323962424	0.999751676812632
P34931	Heat shock 70 kDa protein 1-like	HSPA1L	HS71L	Homo sapiens	-0.0655959900809619	0.82677393327508	0.999270775575051	0.0289651506044935	0.921980765667465	0.999751676812632
P34932	Heat shock 70 kDa protein 4	HSPA4	HSP74	Homo sapiens	-0.0744988211984906	0.851797709918073	0.999270775575051	-0.143283896319006	0.712737638234138	0.999751676812632
P35221	Catenin alpha-1	CTNNA1	CTNA1	Homo sapiens	-0.174504931207254	0.703548390583049	0.999270775575051	-0.197082699354184	0.660378555827755	0.999751676812632
P35222	Catenin beta-1	CTNNB1	CTNB1	Homo sapiens	0.209944543579987	0.68936118644155	0.999270775575051	0.11080873378369	0.811377119487999	0.999751676812632
P35232	Prohibitin	PHB	PHB	Homo sapiens	-0.257776503413744	0.553213605503545	0.999270775575051	0.00733819147494704	0.985900891335179	0.999751676812632
P35241	Radixin	RDX	RADI	Homo sapiens	0.00593952725496452	0.981859172683977	0.999270775575051	-0.0697106906635542	0.780749236963529	0.999751676812632
P35268	60S ribosomal protein L22	RPL22	RL22	Homo sapiens	0.176670420294555	0.692097863437647	0.999270775575051	0.0782206747380899	0.85463544558096	0.999751676812632
P35579	Myosin-9	MYH9	MYH9	Homo sapiens	-0.0133724847495064	0.94239547398564	0.999270775575051	-0.127247693480643	0.490105708589269	0.999751676812632
P35580	Myosin-10	MYH10	MYH10	Homo sapiens	0.239449383066092	0.391030832107898	0.999270775575051	-0.0385919997104442	0.888207037885685	0.999751676812632
P35606	Coatomer subunit beta'	COPB2	COPB2	Homo sapiens	0.546448912590133	0.299086446139481	0.999270775575051	0.213913340485695	0.687643980898665	0.999751676812632
P35609	Alpha-actinin-2	ACTN2	ACTN2	Homo sapiens	0.267802334809269	0.28547188104718	0.999270775575051	-0.122488728714801	0.615170016777292	0.999751676812632
P35613	Basigin	BSG	BASI	Homo sapiens	0.139290893290327	0.822246711722254	0.999270775575051	0.50870305250354	0.378638833255956	0.999751676812632
P35637	RNA-binding protein FUS	FUS	FUS	Homo sapiens	0.0443958211862149	0.940460923111915	0.999270775575051	0.603171982103604	0.284687703583503	0.999751676812632
P35749	Myosin-11	MYH11	MYH11	Homo sapiens	0.063262410619471	0.826721410620464	0.999270775575051	0.0131694030950783	0.962846846679635	0.999751676812632
P35908	Keratin, type II cytoskeletal 2 epidermal	KRT2	K22E	Homo sapiens	-0.592227964055631	0.550626555984273	0.999270775575051	-2.00216298970216	0.0369021447797295	0.999751676812632
P35998	26S proteasome regulatory subunit 7	PSMC2	PRS7	Homo sapiens	-0.36382920811499	0.612411408068002	0.999270775575051	0.327131873513735	0.635412471193328	0.999751676812632
P36542	ATP synthase subunit gamma, mitochondrial	ATP5F1C	ATPG	Homo sapiens	0.317235017361834	0.734994049404194	0.999270775575051	1.52453060951289	0.143345523610059	0.999751676812632
P36578	60S ribosomal protein L4	RPL4	RL4	Homo sapiens	-0.161968425611453	0.643867495233492	0.999270775575051	0.067178426604029	0.845998783839086	0.999751676812632
P36776	Lon protease homolog, mitochondrial	LONP1	LONM	Homo sapiens	0.691330948975638	0.426861828488037	0.999270775575051	0.389341327068642	0.654309560050089	0.999751676812632
P36871	Phosphoglucomutase-1	PGM1	PGM1	Homo sapiens	0.0535143017848432	0.915995236455979	0.999270775575051	0.35041240591586	0.469299271096215	0.999751676812632
P36873	Serine/threonine-protein phosphatase PP1-gamma catalytic subunit	PPP1CC	PP1G	Homo sapiens	0.282746626770016	0.444417770860107	0.999270775575051	0.0877038739077596	0.807686545575455	0.999751676812632
P37802	Transgelin-2	TAGLN2	TAGL2	Homo sapiens	-0.357108158473347	0.132224005038051	0.999270775575051	-0.24636425165713	0.292730438073234	0.999751676812632
P37837	Transaldolase	TALDO1	TALDO	Homo sapiens	0.047034676177669	0.909360017046778	0.999270775575051	-0.101802676531043	0.792560714943312	0.999751676812632
P38117	Electron transfer flavoprotein subunit beta	ETFB	ETFB	Homo sapiens	-0.128931457619092	0.851983623793412	0.999270775575051	-0.133516086451793	0.84763722763796	0.999751676812632
P38159	RNA-binding motif protein, X chromosome	RBMX	RBMX	Homo sapiens	-0.189868937600963	0.768936475669435	0.999270775575051	0.0112115515027472	0.98548339392953	0.999751676812632
P38606	V-type proton ATPase catalytic subunit A	ATP6V1A	VATA	Homo sapiens	0.285816574396202	0.720268063116663	0.999270775575051	0.323005476480727	0.676299680295451	0.999751676812632
P38646	Stress-70 protein, mitochondrial	HSPA9	GRP75	Homo sapiens	0.327556466096947	0.308598732250929	0.999270775575051	0.253896449272458	0.421525916603649	0.999751676812632
P38919	Eukaryotic initiation factor 4A-III	EIF4A3	IF4A3	Homo sapiens	0.279608434634279	0.592670631910195	0.999270775575051	0.0493003863159913	0.919754418457358	0.999751676812632
P39019	40S ribosomal protein S19	RPS19	RS19	Homo sapiens	0.239749837289698	0.739200738918753	0.999270775575051	-0.507898408105175	0.455633805133852	0.999751676812632
P39023	60S ribosomal protein L3	RPL3	RL3	Homo sapiens	-0.437583321362488	0.26337341343075	0.999270775575051	0.365348445784136	0.320293579593172	0.999751676812632
P39656	Dolichyl-diphosphooligosaccharide--protein glycosyltransferase 48 kDa subunit	DDOST	OST48	Homo sapiens	0.164160473945267	0.77837817825292	0.999270775575051	0.13685057430766	0.802815742745409	0.999751676812632
P39687	Acidic leucine-rich nuclear phosphoprotein 32 family member A	ANP32A	AN32A	Homo sapiens	0.366519641247208	0.583017627428502	0.999270775575051	0.237329861241674	0.711182668475956	0.999751676812632
P39748	Flap endonuclease 1	FEN1	FEN1	Homo sapiens	0.102244897375879	0.922432086804529	0.999270775575051	-0.0897836119269433	0.937341597725798	0.999751676812632
P40227	T-complex protein 1 subunit zeta	CCT6A	TCPZ	Homo sapiens	-0.0493047433243177	0.882471527851947	0.999270775575051	-0.0543965218432403	0.865918987622797	0.999751676812632
P40429	60S ribosomal protein L13a	RPL13A	RL13A	Homo sapiens	-0.133384904991173	0.880952477050576	0.999270775575051	0.979007343267926	0.268790903918067	0.999751676812632
P40925	Malate dehydrogenase, cytoplasmic	MDH1	MDHC	Homo sapiens	0.202109473508308	0.680207510494873	0.999270775575051	0.0134367381154945	0.977428649799164	0.999751676812632
P40926	Malate dehydrogenase, mitochondrial	MDH2	MDHM	Homo sapiens	-0.0133623874561948	0.966993573336075	0.999270775575051	0.143437593696687	0.647860544155792	0.999751676812632
P40939	Trifunctional enzyme subunit alpha, mitochondrial	HADHA	ECHA	Homo sapiens	-0.0405061405235603	0.935735354438333	0.999270775575051	-0.0560756092418938	0.908418257346095	0.999751676812632
P41091	Eukaryotic translation initiation factor 2 subunit 3	EIF2S3	IF2G	Homo sapiens	-0.28771634968254	0.664463389369926	0.999270775575051	0.130301187164604	0.837431927560168	0.999751676812632
P41250	Glycine--tRNA ligase	GARS1	GARS	Homo sapiens	-0.207827134183522	0.682858384584115	0.999270775575051	0.15922989453705	0.738544449968273	0.999751676812632
P41252	Isoleucine--tRNA ligase, cytoplasmic	IARS1	SYIC	Homo sapiens	0.265768059269568	0.677981686750688	0.999270775575051	-0.397326823733076	0.518239723049852	0.999751676812632
P42166	Lamina-associated polypeptide 2, isoform alpha	TMPO	LAP2A	Homo sapiens	-0.552546346523681	0.413130751414433	0.999270775575051	0.356032792940791	0.57131516185393	0.999751676812632
P42167	Lamina-associated polypeptide 2, isoforms beta/gamma	TMPO	LAP2B	Homo sapiens	-0.507685604847327	0.419015003475528	0.999270775575051	0.220717100433683	0.719829595728769	0.999751676812632
P42704	Leucine-rich PPR motif-containing protein, mitochondrial	LRPPRC	LPPRC	Homo sapiens	-0.193864833168511	0.759514281659873	0.999270775575051	-0.396125222433564	0.501351325539452	0.999751676812632
P42766	60S ribosomal protein L35	RPL35	RL35	Homo sapiens	0.194539410762583	0.826246475463161	0.999270775575051	-0.080295166896876	0.922178252918807	0.999751676812632
P43034	Platelet-activating factor acetylhydrolase IB subunit beta	PAFAH1B1	LIS1	Homo sapiens	-0.385954353079021	0.654934609210433	0.999270775575051	0.448577350637987	0.57956651597	0.999751676812632
P43243	Matrin-3	MATR3	MATR3	Homo sapiens	0.167903708163768	0.689912133720002	0.999270775575051	0.0558840059217957	0.892531205087095	0.999751676812632
P43307	Translocon-associated protein subunit alpha	SSR1	SSRA	Homo sapiens	0.247734408435416	0.757502124766415	0.999270775575051	0.545240045441444	0.479093526386341	0.999751676812632
P43487	Ran-specific GTPase-activating protein	RANBP1	RANG	Homo sapiens	-0.230032559014119	0.762521954854544	0.999270775575051	-0.121419927818852	0.872319916217956	0.999751676812632
P43490	Nicotinamide phosphoribosyltransferase	NAMPT	NAMPT	Homo sapiens	-0.728632075559985	0.296941092273838	0.999270775575051	0.279496223515868	0.686529300716569	0.999751676812632
P43686	26S proteasome regulatory subunit 6B	PSMC4	PRS6B	Homo sapiens	0.345184451172006	0.579254815470141	0.999270775575051	0.0976701625450842	0.875095503681813	0.999751676812632
P45880	Voltage-dependent anion-selective channel protein 2	VDAC2	VDAC2	Homo sapiens	-0.0647841579433684	0.872765296921891	0.999270775575051	0.260205739521444	0.500753312646297	0.999751676812632
P45974	Ubiquitin carboxyl-terminal hydrolase 5	USP5	UBP5	Homo sapiens	-0.182709332289464	0.776708093547565	0.999270775575051	-0.404027806441095	0.514837196107081	0.999751676812632
P46060	Ran GTPase-activating protein 1	RANGAP1	RAGP1	Homo sapiens	0.0559549799290539	0.946740275805514	0.999270775575051	0.404095261294479	0.606752018401122	0.999751676812632
P46776	60S ribosomal protein L27a	RPL27A	RL27A	Homo sapiens	-0.439848344766715	0.403208964058652	0.999270775575051	-0.461776174016357	0.387615714567509	0.999751676812632
P46777	60S ribosomal protein L5	RPL5	RL5	Homo sapiens	-0.208871433528597	0.627150061925097	0.999270775575051	-0.0960779257918183	0.814527206766924	0.999751676812632
P46778	60S ribosomal protein L21	RPL21	RL21	Homo sapiens	0.0281336524991063	0.968223868794911	0.999270775575051	0.054098052853131	0.938124585685488	0.999751676812632
P46781	40S ribosomal protein S9	RPS9	RS9	Homo sapiens	0.753637853907231	0.305130969354248	0.999270775575051	0.383332324319757	0.574180179542263	0.999751676812632
P46782	40S ribosomal protein S5	RPS5	RS5	Homo sapiens	0.252056826949855	0.63059722553813	0.999270775575051	-0.19806175487608	0.70134186271768	0.999751676812632
P46783	40S ribosomal protein S10	RPS10	RS10	Homo sapiens	0.110946385506037	0.750786196218355	0.999270775575051	-0.0863637424315218	0.800774943280247	0.999751676812632
P46821	Microtubule-associated protein 1B	MAP1B	MAP1B	Homo sapiens	-0.211568213552518	0.46822704427787	0.999270775575051	-0.0590627764127371	0.833556403222583	0.999751676812632
P46940	Ras GTPase-activating-like protein IQGAP1	IQGAP1	IQGA1	Homo sapiens	0.127417421172823	0.649334047114438	0.999270775575051	-0.13927764451528	0.611836692076323	0.999751676812632
P47755	F-actin-capping protein subunit alpha-2	CAPZA2	CAZA2	Homo sapiens	-0.307820218371533	0.657265697932016	0.999270775575051	0.359811343003078	0.601913132177298	0.999751676812632
P47756	F-actin-capping protein subunit beta	CAPZB	CAPZB	Homo sapiens	-0.117310398081319	0.855808512732781	0.999270775575051	-0.0896467418261439	0.879254692685485	0.999751676812632
P47895	Aldehyde dehydrogenase family 1 member A3	ALDH1A3	AL1A3	Homo sapiens	-0.380739365287423	0.504203236705258	0.999270775575051	-0.188074302293173	0.732486378243686	0.999751676812632
P47897	Glutamine--tRNA ligase	QARS1	SYQ	Homo sapiens	0.138598367751732	0.87046057429496	0.999270775575051	-0.224760505987302	0.797956364122175	0.999751676812632
P47914	60S ribosomal protein L29	RPL29	RL29	Homo sapiens	-0.3719896733853	0.535199611617289	0.999270775575051	-0.21699565545112	0.712602855871215	0.999751676812632
P48047	ATP synthase subunit O, mitochondrial	ATP5PO	ATPO	Homo sapiens	1.0658924049511	0.254254345488354	0.999270775575051	-0.33477736058438	0.684535338352431	0.999751676812632
P48444	Coatomer subunit delta	ARCN1	COPD	Homo sapiens	1.67055111938471	0.111892956955925	0.999270775575051	-0.706022645039778	0.452095823535396	0.999751676812632
P48643	T-complex protein 1 subunit epsilon	CCT5	TCPE	Homo sapiens	0.080291884885091	0.84716847408871	0.999270775575051	0.316266182830099	0.440452631783836	0.999751676812632
P48735	Isocitrate dehydrogenase [NADP], mitochondrial	IDH2	IDHP	Homo sapiens	0.332124356159807	0.587127098993228	0.999270775575051	-0.59739056095829	0.346326860123817	0.999751676812632
P49023	Paxillin	PXN	PAXI	Homo sapiens	-0.944588662201991	0.315724288220101	0.999270775575051	-0.622179613571243	0.48757168983473	0.999751676812632
P49189	4-trimethylaminobutyraldehyde dehydrogenase	ALDH9A1	AL9A1	Homo sapiens	-0.170459816069158	0.816576235405364	0.999270775575051	0.835038210637034	0.247248514572971	0.999751676812632
P49327	Fatty acid synthase	FASN	FAS	Homo sapiens	0.0253012007118566	0.927175499551324	0.999270775575051	0.0693167082278155	0.801106679717754	0.999751676812632
P49368	T-complex protein 1 subunit gamma	CCT3	TCPG	Homo sapiens	0.0449162542727036	0.909127102079681	0.999270775575051	0.0762574851049597	0.844797475744739	0.999751676812632
P49411	Elongation factor Tu, mitochondrial	TUFM	EFTU	Homo sapiens	-0.106317061194898	0.841237810692818	0.999270775575051	0.403862161577264	0.440497124705974	0.999751676812632
P49419	Alpha-aminoadipic semialdehyde dehydrogenase	ALDH7A1	AL7A1	Homo sapiens	-0.386655703268791	0.655521677923583	0.999270775575051	-0.41623842008165	0.566877857356333	0.999751676812632
P49588	Alanine--tRNA ligase, cytoplasmic	AARS1	SYAC	Homo sapiens	-0.641936321212269	0.203227179625301	0.999270775575051	0.0948241838572049	0.841712201460896	0.999751676812632
P49591	Serine--tRNA ligase, cytoplasmic	SARS1	SYSC	Homo sapiens	-0.0808612114572166	0.921769705088168	0.999270775575051	-0.436211102518956	0.606417813369939	0.999751676812632
P49720	Proteasome subunit beta type-3	PSMB3	PSB3	Homo sapiens	0.368848370937245	0.549459066033126	0.999270775575051	0.0433374520774571	0.939520963396861	0.999751676812632
P49748	Very long-chain specific acyl-CoA dehydrogenase, mitochondrial	ACADVL	ACADV	Homo sapiens	0.314279459644886	0.582169070531547	0.999270775575051	0.404841383480822	0.461664534762451	0.999751676812632
P49755	Transmembrane emp24 domain-containing protein 10	TMED10	TMEDA	Homo sapiens	1.0169560458217	0.376413700805611	0.999270775575051	-0.0477502891668212	0.959316062768633	0.999751676812632
P49773	Histidine triad nucleotide-binding protein 1	HINT1	HINT1	Homo sapiens	-0.563011466101135	0.478554458442124	0.999270775575051	-0.431013228547528	0.569904055174578	0.999751676812632
P49915	GMP synthase [glutamine-hydrolyzing]	GMPS	GUAA	Homo sapiens	0.662415520089087	0.562498897090929	0.999270775575051	-0.319633242815168	0.763611191283559	0.999751676812632
P50395	Rab GDP dissociation inhibitor beta	GDI2	GDIB	Homo sapiens	-0.124026588466841	0.657308169556134	0.999270775575051	0.0912344215644783	0.735489991813745	0.999751676812632
P50454	Serpin H1	SERPINH1	SERPH	Homo sapiens	0.1491670271333	0.62050674857257	0.999270775575051	0.194323121857105	0.512355046113508	0.999751676812632
P50502	Hsc70-interacting protein	ST13	F10A1	Homo sapiens	0.0482997716536301	0.926309260655024	0.999270775575051	-0.279583575682027	0.589272878085133	0.999751676812632
P50552	Vasodilator-stimulated phosphoprotein	VASP	VASP	Homo sapiens	0.999181648799642	0.261260619016424	0.999270775575051	-0.154421091189134	0.853887230302077	0.999751676812632
P50570	Dynamin-2	DNM2	DYN2	Homo sapiens	-0.173697978475746	0.796610353381325	0.999270775575051	0.00627184984125333	0.99270174189724	0.999751676812632
P50914	60S ribosomal protein L14	RPL14	RL14	Homo sapiens	-0.117631751466278	0.879543667123806	0.999270775575051	0.3882313283133	0.594538671625707	0.999751676812632
P50990	T-complex protein 1 subunit theta	CCT8	TCPQ	Homo sapiens	0.106908560624861	0.756405108756404	0.999270775575051	0.164090237212727	0.620748475693581	0.999751676812632
P50991	T-complex protein 1 subunit delta	CCT4	TCPD	Homo sapiens	0.251494656679975	0.457827192619624	0.999270775575051	0.0984283844227263	0.763274400998409	0.999751676812632
P50993	Sodium/potassium-transporting ATPase subunit alpha-2	ATP1A2	AT1A2	Homo sapiens	0.450042540292661	0.412588474787293	0.999270775575051	-0.200493136983258	0.707828833417346	0.999751676812632
P50995	Annexin A11	ANXA11	ANX11	Homo sapiens	-0.0998280271634916	0.881517041218815	0.999270775575051	0.133570186117961	0.836458703791353	0.999751676812632
P51148	Ras-related protein Rab-5C	RAB5C	RAB5C	Homo sapiens	-0.0221491075093124	0.98016958168135	0.999270775575051	-1.0108702153497	0.218763914036995	0.999751676812632
P51149	Ras-related protein Rab-7a	RAB7A	RAB7A	Homo sapiens	0.81455512260717	0.242735104992629	0.999270775575051	-0.170541561248228	0.793536146585454	0.999751676812632
P51153	Ras-related protein Rab-13	RAB13	RAB13	Homo sapiens	0.0816391690261576	0.938721123731579	0.999270775575051	-0.0876043928700036	0.927192341086743	0.999751676812632
P51571	Translocon-associated protein subunit delta	SSR4	SSRD	Homo sapiens	-0.23364922186334	0.787791504257515	0.999270775575051	0.465587958074672	0.568405785649061	0.999751676812632
P51659	Peroxisomal multifunctional enzyme type 2	HSD17B4	DHB4	Homo sapiens	0.491157907271941	0.536154296038441	0.999270775575051	0.535431740471527	0.498385890449495	0.999751676812632
P51665	26S proteasome non-ATPase regulatory subunit 7	PSMD7	PSMD7	Homo sapiens	0.668748120134616	0.297793074354649	0.999270775575051	0.0443725960231235	0.939429398588006	0.999751676812632
P51858	Hepatoma-derived growth factor	HDGF	HDGF	Homo sapiens	0.269480065900985	0.617986633719339	0.999270775575051	-0.386681427597385	0.464373496085174	0.999751676812632
P51991	Heterogeneous nuclear ribonucleoprotein A3	HNRNPA3	ROA3	Homo sapiens	0.258356492840228	0.468435702908215	0.999270775575051	0.308543639562704	0.373856853025725	0.999751676812632
P52209	6-phosphogluconate dehydrogenase, decarboxylating	PGD	6PGD	Homo sapiens	0.0072924548491939	0.987121009464347	0.999270775575051	0.334111688134202	0.447298515786541	0.999751676812632
P52272	Heterogeneous nuclear ribonucleoprotein M	HNRNPM	HNRPM	Homo sapiens	0.363298183602731	0.438207929573207	0.999270775575051	0.451011327771178	0.318084738184076	0.999751676812632
P52292	Importin subunit alpha-1	KPNA2	IMA1	Homo sapiens	0.566782472715704	0.571813283615962	0.999270775575051	-0.367326875549915	0.7016774762541	0.999751676812632
P52565	Rho GDP-dissociation inhibitor 1	ARHGDIA	GDIR1	Homo sapiens	-0.00445863118757518	0.991715223594496	0.999270775575051	-0.302911333125032	0.460371546028522	0.999751676812632
P52597	Heterogeneous nuclear ribonucleoprotein F	HNRNPF	HNRPF	Homo sapiens	0.0556759694096408	0.896489514864528	0.999270775575051	-0.0635130379776227	0.884985777533314	0.999751676812632
P52788	Spermine synthase	SMS	SPSY	Homo sapiens	-0.268283398406531	0.579621333244604	0.999270775575051	0.0317574120208689	0.946977631788916	0.999751676812632
P52907	F-actin-capping protein subunit alpha-1	CAPZA1	CAZA1	Homo sapiens	0.0488881937959283	0.900529324213309	0.999270775575051	0.147983265857554	0.694137004657862	0.999751676812632
P53004	Biliverdin reductase A	BLVRA	BIEA	Homo sapiens	0.713509755617375	0.400722653737236	0.999270775575051	0.576750979022373	0.517842757083564	0.999751676812632
P53396	ATP-citrate synthase	ACLY	ACLY	Homo sapiens	0.304398876929453	0.51326375200184	0.999270775575051	0.602658646305708	0.192019670644465	0.999751676812632
P53618	Coatomer subunit beta	COPB1	COPB	Homo sapiens	-0.0598358923314563	0.943988882945124	0.999270775575051	0.692662479249661	0.406708829429862	0.999751676812632
P53621	Coatomer subunit alpha	COPA	COPA	Homo sapiens	0.242557432907554	0.694838669690229	0.999270775575051	-0.552906095714367	0.343866298411734	0.999751676812632
P53634	Dipeptidyl peptidase 1	CTSC	CATC	Homo sapiens	0.545173347470593	0.42241616958492	0.999270775575051	0.186625235871597	0.804804702607842	0.999751676812632
P53675	Clathrin heavy chain 2	CLTCL1	CLH2	Homo sapiens	0.268180768068139	0.540054098025176	0.999270775575051	-0.0339436055207881	0.937643128367108	0.999751676812632
P53992	Protein transport protein Sec24C	SEC24C	SC24C	Homo sapiens	1.10514791650532	0.33332909697201	0.999270775575051	-0.885543303503822	0.436907514103084	0.999751676812632
P53999	Activated RNA polymerase II transcriptional coactivator p15	SUB1	TCP4	Homo sapiens	-0.122389883455502	0.884351690545287	0.999270775575051	-0.787026474097816	0.338088189306047	0.999751676812632
P54136	Arginine--tRNA ligase, cytoplasmic	RARS1	SYRC	Homo sapiens	0.231239260193096	0.713683204028212	0.999270775575051	0.084024681685863	0.892377452445335	0.999751676812632
P54578	Ubiquitin carboxyl-terminal hydrolase 14	USP14	UBP14	Homo sapiens	-0.612166881714406	0.382311444326823	0.999270775575051	-0.499971365859869	0.460095001128655	0.999751676812632
P54652	Heat shock-related 70 kDa protein 2	HSPA2	HSP72	Homo sapiens	0.193472836428488	0.472974000032958	0.999270775575051	-0.00673448580038843	0.979987394005006	0.999751676812632
P54687	Branched-chain-amino-acid aminotransferase, cytosolic	BCAT1	BCAT1	Homo sapiens	-0.350317857473094	0.728021243128099	0.999270775575051	-0.381986984751078	0.668778754119554	0.999751676812632
P54727	UV excision repair protein RAD23 homolog B	RAD23B	RD23B	Homo sapiens	-0.941574753579757	0.109791002647414	0.999270775575051	-0.409361466685307	0.431690515173398	0.999751676812632
P54819	Adenylate kinase 2, mitochondrial	AK2	KAD2	Homo sapiens	0.542708943761508	0.449242971649622	0.999270775575051	-0.355447333013121	0.584542603563169	0.999751676812632
P55036	26S proteasome non-ATPase regulatory subunit 4	PSMD4	PSMD4	Homo sapiens	-0.106856283481082	0.901704915019557	0.999270775575051	0.71983724144665	0.459518830259367	0.999751676812632
P55060	Exportin-2	CSE1L	XPO2	Homo sapiens	-0.0949304363659144	0.874679006614573	0.999270775575051	0.442066488901474	0.438115751038422	0.999751676812632
P55072	Transitional endoplasmic reticulum ATPase	VCP	TERA	Homo sapiens	0.146522945921195	0.494976670723876	0.999270775575051	-0.0568430326138895	0.786475009846255	0.999751676812632
P55084	Trifunctional enzyme subunit beta, mitochondrial	HADHB	ECHB	Homo sapiens	-1.12123493993504	0.384249470153796	0.999270775575051	1.24355640931504	0.339231229968895	0.999751676812632
P55209	Nucleosome assembly protein 1-like 1	NAP1L1	NP1L1	Homo sapiens	-0.395832259629746	0.324221362428881	0.999270775575051	-0.217892198704373	0.577457636373992	0.999751676812632
P55769	NHP2-like protein 1	SNU13	NH2L1	Homo sapiens	0.547081319213841	0.473623451328344	0.999270775575051	-0.0351778319961245	0.959135620440425	0.999751676812632
P55786	Puromycin-sensitive aminopeptidase	NPEPPS	PSA	Homo sapiens	-0.84939396571485	0.039420305068982	0.999270775575051	-0.265762320267932	0.501087507225977	0.999751676812632
P55795	Heterogeneous nuclear ribonucleoprotein H2	HNRNPH2	HNRH2	Homo sapiens	0.170683099299397	0.742681086933304	0.999270775575051	0.643849908630364	0.182953919620844	0.999751676812632
P55884	Eukaryotic translation initiation factor 3 subunit B	EIF3B	EIF3B	Homo sapiens	0.0955636524937602	0.897334944559674	0.999270775575051	0.359720048126959	0.609091313982089	0.999751676812632
P56537	Eukaryotic translation initiation factor 6	EIF6	IF6	Homo sapiens	0.179509785917028	0.743797662669958	0.999270775575051	-0.15601485374144	0.766022565623169	0.999751676812632
P57721	Poly(rC)-binding protein 3	PCBP3	PCBP3	Homo sapiens	0.376828471774286	0.402211711390054	0.999270775575051	0.426998556456793	0.32485507753458	0.999751676812632
P58107	Epiplakin	EPPK1	EPIPL	Homo sapiens	1.83239308801809	0.0733495453106966	0.999270775575051	1.68174582569094	0.100569924742756	0.999751676812632
P58546	Myotrophin	MTPN	MTPN	Homo sapiens	0.130059571907369	0.879585025606346	0.999270775575051	-0.206111728499607	0.807282632566784	0.999751676812632
P59998	Actin-related protein 2/3 complex subunit 4	ARPC4	ARPC4	Homo sapiens	0.106094041522803	0.878532747687808	0.999270775575051	0.967681823740877	0.169730904362795	0.999751676812632
P60174	Triosephosphate isomerase	TPI1	TPIS	Homo sapiens	-0.0639719590669975	0.80507806386052	0.999270775575051	-0.0396782219488244	0.877384796263054	0.999751676812632
P60228	Eukaryotic translation initiation factor 3 subunit E	EIF3E	EIF3E	Homo sapiens	-0.548328090767454	0.517658683518039	0.999270775575051	-0.754371096015283	0.382073589282958	0.999751676812632
P60660	Myosin light polypeptide 6	MYL6	MYL6	Homo sapiens	0.142202322926938	0.576542215926987	0.999270775575051	0.125319403846959	0.612601226680423	0.999751676812632
P60709	Actin, cytoplasmic 1	ACTB	ACTB	Homo sapiens	-0.202479253149211	0.356223104219114	0.999270775575051	-0.195306360792188	0.372135235194935	0.999751676812632
P60842	Eukaryotic initiation factor 4A-I	EIF4A1	IF4A1	Homo sapiens	-0.134089540096209	0.664853080316611	0.999270775575051	0.00185582418770272	0.995089688665747	0.999751676812632
P60866	40S ribosomal protein S20	RPS20	RS20	Homo sapiens	0.732284978429336	0.380329940722246	0.999270775575051	0.0832609140375911	0.916987487420965	0.999751676812632
P60891	Ribose-phosphate pyrophosphokinase 1	PRPS1	PRPS1	Homo sapiens	-0.358009580061774	0.612146919440085	0.999270775575051	0.249500150211606	0.716590616837443	0.999751676812632
P60900	Proteasome subunit alpha type-6	PSMA6	PSA6	Homo sapiens	-0.101621181883573	0.835144651669003	0.999270775575051	-0.0728476571902297	0.878913948297122	0.999751676812632
P60903	Protein S100-A10	S100A10	S10AA	Homo sapiens	0.0586543444552544	0.938872602373164	0.999270775575051	-0.126652936689642	0.869957895880267	0.999751676812632
P60953	Cell division control protein 42 homolog	CDC42	CDC42	Homo sapiens	-0.405194825923677	0.277495175906848	0.999270775575051	-0.0454092343389104	0.898316160116199	0.999751676812632
P60981	Destrin	DSTN	DEST	Homo sapiens	0.0752787662204205	0.92792967304592	0.999270775575051	-0.0176730494066721	0.982682503680844	0.999751676812632
P61026	Ras-related protein Rab-10	RAB10	RAB10	Homo sapiens	0.274066637726515	0.601122306118914	0.999270775575051	-0.20828272243286	0.677901146508039	0.999751676812632
P61086	Ubiquitin-conjugating enzyme E2 K	UBE2K	UBE2K	Homo sapiens	-0.281201640779276	0.784366307233044	0.999270775575051	0.0774609485649143	0.939042556673286	0.999751676812632
P61088	Ubiquitin-conjugating enzyme E2 N	UBE2N	UBE2N	Homo sapiens	-0.941774646407831	0.418346881665808	0.999270775575051	-1.57491622578518	0.116848502639861	0.999751676812632
P61106	Ras-related protein Rab-14	RAB14	RAB14	Homo sapiens	-0.286765709262553	0.682542031771026	0.999270775575051	-0.4849693301397	0.483164645408917	0.999751676812632
P61158	Actin-related protein 3	ACTR3	ARP3	Homo sapiens	0.309013836789573	0.410498134787019	0.999270775575051	-0.104634285410092	0.769449956278371	0.999751676812632
P61160	Actin-related protein 2	ACTR2	ARP2	Homo sapiens	-0.0488449286062416	0.949495454790739	0.999270775575051	-0.463732181800166	0.550005181335308	0.999751676812632
P61163	Alpha-centractin	ACTR1A	ACTZ	Homo sapiens	0.129794301637997	0.808007971868522	0.999270775575051	0.280277327847887	0.588486739153337	0.999751676812632
P61204	ADP-ribosylation factor 3	ARF3	ARF3	Homo sapiens	0.296446189010747	0.39745319859816	0.999270775575051	-0.0360647265320533	0.915850227656578	0.999751676812632
P61221	ATP-binding cassette sub-family E member 1	ABCE1	ABCE1	Homo sapiens	0.524575533902829	0.594128938987621	0.999270775575051	-0.337420192296838	0.709335558166537	0.999751676812632
P61224	Ras-related protein Rap-1b	RAP1B	RAP1B	Homo sapiens	0.102932815087092	0.849252798132573	0.999270775575051	-0.0903722458577984	0.859638540818705	0.999751676812632
P61247	40S ribosomal protein S3a	RPS3A	RS3A	Homo sapiens	0.232911589678697	0.551471748847521	0.999270775575051	-0.0433784545624364	0.906130851127762	0.999751676812632
P61289	Proteasome activator complex subunit 3	PSME3	PSME3	Homo sapiens	-0.172267109692547	0.87560113222097	0.999270775575051	-0.965444875385151	0.371879237296512	0.999751676812632
P61313	60S ribosomal protein L15	RPL15	RL15	Homo sapiens	-0.118225122891953	0.828469666546434	0.999270775575051	-1.03521846120102	0.0532781823891531	0.999751676812632
P61353	60S ribosomal protein L27	RPL27	RL27	Homo sapiens	0.739376429057974	0.181657887207186	0.999270775575051	0.486138340342425	0.375514074042977	0.999751676812632
P61586	Transforming protein RhoA	RHOA	RHOA	Homo sapiens	0.0441305264276448	0.944718883224378	0.999270775575051	-0.262751910270605	0.667223886201541	0.999751676812632
P61604	10 kDa heat shock protein, mitochondrial	HSPE1	CH10	Homo sapiens	0.0638519965488717	0.867092752447252	0.999270775575051	0.26684455862228	0.462782655550686	0.999751676812632
P61916	NPC intracellular cholesterol transporter 2	NPC2	NPC2	Homo sapiens	-0.112341990262926	0.850939888061626	0.999270775575051	-0.370830629313645	0.526698099101659	0.999751676812632
P61970	Nuclear transport factor 2	NUTF2	NTF2	Homo sapiens	-0.306090774819348	0.631855526428841	0.999270775575051	-0.103903586738979	0.87139912618959	0.999751676812632
P61978	Heterogeneous nuclear ribonucleoprotein K	HNRNPK	HNRPK	Homo sapiens	-0.0894443780404108	0.662193784646803	0.999270775575051	0.0943936435397427	0.637758443712074	0.999751676812632
P61981	14-3-3 protein gamma	YWHAG	1433G	Homo sapiens	0.135913322881841	0.657337574544293	0.999270775575051	-0.00335441768383352	0.991187297392129	0.999751676812632
P62081	40S ribosomal protein S7	RPS7	RS7	Homo sapiens	-0.278439959324279	0.393530634504121	0.999270775575051	0.119324713060506	0.703159751597016	0.999751676812632
P62136	Serine/threonine-protein phosphatase PP1-alpha catalytic subunit	PPP1CA	PP1A	Homo sapiens	0.308127915713776	0.39979731584534	0.999270775575051	0.128461503507136	0.71723123204319	0.999751676812632
P62140	Serine/threonine-protein phosphatase PP1-beta catalytic subunit	PPP1CB	PP1B	Homo sapiens	0.295543266174403	0.410979698785832	0.999270775575051	0.125428137628331	0.72247056830253	0.999751676812632
P62191	26S proteasome regulatory subunit 4	PSMC1	PRS4	Homo sapiens	-0.0956564518744426	0.862758259851012	0.999270775575051	0.22167401538445	0.702151649902183	0.999751676812632
P62195	26S proteasome regulatory subunit 8	PSMC5	PRS8	Homo sapiens	-0.0858955446159219	0.896714476263032	0.999270775575051	-0.492367273232833	0.437606056699778	0.999751676812632
P62241	40S ribosomal protein S8	RPS8	RS8	Homo sapiens	0.303300909485251	0.339380741883406	0.999270775575051	-0.294186767718146	0.33872445106953	0.999751676812632
P62244	40S ribosomal protein S15a	RPS15A	RS15A	Homo sapiens	0.590353955282848	0.432313895130084	0.999270775575051	0.0145991558697371	0.983081997116043	0.999751676812632
P62249	40S ribosomal protein S16	RPS16	RS16	Homo sapiens	-0.0995400556911595	0.835688151463816	0.999270775575051	-0.0284222657837111	0.950764878861485	0.999751676812632
P62258	14-3-3 protein epsilon	YWHAE	1433E	Homo sapiens	0.224932380938729	0.454416914579634	0.999270775575051	0.176117432017999	0.553325154426392	0.999751676812632
P62263	40S ribosomal protein S14	RPS14	RS14	Homo sapiens	0.776090234082004	0.470781777604323	0.999270775575051	-0.310479433562774	0.806124773139016	0.999751676812632
P62266	40S ribosomal protein S23	RPS23	RS23	Homo sapiens	0.569217625101294	0.409525595085957	0.999270775575051	-0.00677609611890251	0.991428527899157	0.999751676812632
P62269	40S ribosomal protein S18	RPS18	RS18	Homo sapiens	0.463982896225912	0.505937422805445	0.999270775575051	-0.166580060680695	0.808194138118427	0.999751676812632
P62277	40S ribosomal protein S13	RPS13	RS13	Homo sapiens	0.0645790657129223	0.88075914006618	0.999270775575051	0.00801465187203844	0.984400931534846	0.999751676812632
P62280	40S ribosomal protein S11	RPS11	RS11	Homo sapiens	0.602626594983591	0.347541754438784	0.999270775575051	1.10628375393589	0.077238061824896	0.999751676812632
P62314	Small nuclear ribonucleoprotein Sm D1	SNRPD1	SMD1	Homo sapiens	0.74009930253065	0.235882394471982	0.999270775575051	0.489349993909319	0.394697194913386	0.999751676812632
P62316	Small nuclear ribonucleoprotein Sm D2	SNRPD2	SMD2	Homo sapiens	0.566884713019241	0.499313597296147	0.999270775575051	0.670725227260647	0.451913435805756	0.999751676812632
P62318	Small nuclear ribonucleoprotein Sm D3	SNRPD3	SMD3	Homo sapiens	0.615617905795268	0.340487930160673	0.999270775575051	-0.215525785360272	0.718595095475565	0.999751676812632
P62328	Thymosin beta-4	TMSB4X	TYB4	Homo sapiens	-1.44068284477133	0.233631727585306	0.999270775575051	0.720217576307392	0.48523001236594	0.999751676812632
P62333	26S proteasome regulatory subunit 10B	PSMC6	PRS10	Homo sapiens	0.392966654678099	0.654701971097661	0.999270775575051	0.165805089550491	0.831096643996599	0.999751676812632
P62424	60S ribosomal protein L7a	RPL7A	RL7A	Homo sapiens	-0.191850730532722	0.632615703076807	0.999270775575051	-0.0488460427041328	0.900652019309458	0.999751676812632
P62495	Eukaryotic peptide chain release factor subunit 1	ETF1	ERF1	Homo sapiens	0.103467486138387	0.887665498485592	0.999270775575051	0.174286096696683	0.800558723541535	0.999751676812632
P62701	40S ribosomal protein S4, X isoform	RPS4X	RS4X	Homo sapiens	0.327556750169401	0.39349893117951	0.999270775575051	-0.166674389466326	0.652390581820533	0.999751676812632
P62745	Rho-related GTP-binding protein RhoB	RHOB	RHOB	Homo sapiens	-0.0101326481551478	0.990681068017325	0.999270775575051	-0.25590112477652	0.747754578261251	0.999751676812632
P62750	60S ribosomal protein L23a	RPL23A	RL23A	Homo sapiens	-0.140341599510989	0.833319947045553	0.999270775575051	0.132792055522528	0.82723024398475	0.999751676812632
P62753	40S ribosomal protein S6	RPS6	RS6	Homo sapiens	-0.471930700053976	0.319461061727297	0.999270775575051	-0.535498511246429	0.246024188047594	0.999751676812632
P62805	Histone H4	H4C1	H4	Homo sapiens	-0.124006866627173	0.696602921575949	0.999270775575051	-0.103757253257599	0.741494274258329	0.999751676812632
P62820	Ras-related protein Rab-1A	RAB1A	RAB1A	Homo sapiens	0.514023047952886	0.288880059665838	0.999270775575051	-0.419062359093304	0.361905792538229	0.999751676812632
P62826	GTP-binding nuclear protein Ran	RAN	RAN	Homo sapiens	0.23149466087556	0.486151086984769	0.999270775575051	0.336449371204149	0.319767688770978	0.999751676812632
P62829	60S ribosomal protein L23	RPL23	RL23	Homo sapiens	-0.604412668584537	0.319019043051603	0.999270775575051	-0.532993020841829	0.366456706946313	0.999751676812632
P62841	40S ribosomal protein S15	RPS15	RS15	Homo sapiens	-0.0561577106358802	0.965105095717331	0.999270775575051	-0.000361029978855505	0.999751676812632	0.999751676812632
P62847	40S ribosomal protein S24	RPS24	RS24	Homo sapiens	-0.0763308943891358	0.881896631747249	0.999270775575051	-0.309763965586199	0.54552223269193	0.999751676812632
P62851	40S ribosomal protein S25	RPS25	RS25	Homo sapiens	0.159587355299454	0.829399777601269	0.999270775575051	-0.244752764727667	0.746199084537486	0.999751676812632
P62854	40S ribosomal protein S26	RPS26	RS26	Homo sapiens	-0.170718302941298	0.740002346611208	0.999270775575051	0.10600095968343	0.832812103342211	0.999751676812632
P62857	40S ribosomal protein S28	RPS28	RS28	Homo sapiens	1.28614931849072	0.182851361321265	0.999270775575051	0.509755634145023	0.534523695930886	0.999751676812632
P62873	Guanine nucleotide-binding protein G(I)/G(S)/G(T) subunit beta-1	GNB1	GBB1	Homo sapiens	-0.379667737566759	0.514910604667991	0.999270775575051	-0.136383686089069	0.801464257038621	0.999751676812632
P62879	Guanine nucleotide-binding protein G(I)/G(S)/G(T) subunit beta-2	GNB2	GBB2	Homo sapiens	-0.264581678775418	0.570480276999336	0.999270775575051	-0.112589748203439	0.799933237504761	0.999751676812632
P62888	60S ribosomal protein L30	RPL30	RL30	Homo sapiens	0.162973356171164	0.746006500949254	0.999270775575051	0.419653761375322	0.40752904531058	0.999751676812632
P62906	60S ribosomal protein L10a	RPL10A	RL10A	Homo sapiens	0.300524858184344	0.678836337713913	0.999270775575051	0.76231338688157	0.290873137314767	0.999751676812632
P62910	60S ribosomal protein L32	RPL32	RL32	Homo sapiens	0.420233090997158	0.607085769727664	0.999270775575051	0.431190307949827	0.563650750782573	0.999751676812632
P62913	60S ribosomal protein L11	RPL11	RL11	Homo sapiens	0.505718836030764	0.397995144483174	0.999270775575051	0.0319681738776131	0.955343139352777	0.999751676812632
P62917	60S ribosomal protein L8	RPL8	RL8	Homo sapiens	0.121803986721813	0.830915500782644	0.999270775575051	-0.186267791482797	0.742519330363569	0.999751676812632
P62937	Peptidyl-prolyl cis-trans isomerase A	PPIA	PPIA	Homo sapiens	-0.100320730126012	0.664160239412283	0.999270775575051	-0.280695181733238	0.209721694554245	0.999751676812632
P62942	Peptidyl-prolyl cis-trans isomerase FKBP1A	FKBP1A	FKB1A	Homo sapiens	-0.200921875357858	0.815669048130573	0.999270775575051	-0.553646989300531	0.499694719004246	0.999751676812632
P62979	Ubiquitin-40S ribosomal protein S27a	RPS27A	RS27A	Homo sapiens	-0.0414084729525142	0.910338621601511	0.999270775575051	0.0352101330722391	0.921679297206933	0.999751676812632
P62995	Transformer-2 protein homolog beta	TRA2B	TRA2B	Homo sapiens	0.511809185275609	0.606766635023638	0.999270775575051	-0.845342167068081	0.403108910834252	0.999751676812632
P63000	Ras-related C3 botulinum toxin substrate 1	RAC1	RAC1	Homo sapiens	0.455342306966406	0.566832470030514	0.999270775575051	-0.122141371617501	0.871627489259543	0.999751676812632
P63010	AP-2 complex subunit beta	AP2B1	AP2B1	Homo sapiens	0.157576110168839	0.780510057483991	0.999270775575051	-0.115642556039376	0.829535008568649	0.999751676812632
P63096	Guanine nucleotide-binding protein G(i) subunit alpha-1	GNAI1	GNAI1	Homo sapiens	0.823283446045344	0.17072783742543	0.999270775575051	0.0239461976085792	0.967274091863849	0.999751676812632
P63104	14-3-3 protein zeta/delta	YWHAZ	1433Z	Homo sapiens	-0.000361110173770951	0.999003696160915	0.999270775575051	0.0666959850455824	0.815688376578662	0.999751676812632
P63173	60S ribosomal protein L38	RPL38	RL38	Homo sapiens	-0.00993244543729308	0.989393668986991	0.999270775575051	0.260641947038286	0.684139141431388	0.999751676812632
P63208	S-phase kinase-associated protein 1	SKP1	SKP1	Homo sapiens	-0.0664522270941283	0.931774776564476	0.999270775575051	0.00195270053734845	0.997932358719826	0.999751676812632
P63220	40S ribosomal protein S21	RPS21	RS21	Homo sapiens	-0.30094829947495	0.769983962704905	0.999270775575051	1.04051862109967	0.298151697530628	0.999751676812632
P63241	Eukaryotic translation initiation factor 5A-1	EIF5A	IF5A1	Homo sapiens	0.316068438959392	0.282921641098599	0.999270775575051	-0.211959161755248	0.452974905227232	0.999751676812632
P63244	Receptor of activated protein C kinase 1	RACK1	RACK1	Homo sapiens	-0.047845850734898	0.878485067800981	0.999270775575051	0.19341264405775	0.531697521036663	0.999751676812632
P67809	Y-box-binding protein 1	YBX1	YBOX1	Homo sapiens	0.176471580073392	0.62328942963163	0.999270775575051	0.128756582530458	0.719741790539679	0.999751676812632
P67936	Tropomyosin alpha-4 chain	TPM4	TPM4	Homo sapiens	0.291292895420445	0.336602253796427	0.999270775575051	0.191867530102389	0.519993717668068	0.999751676812632
P68032	Actin, alpha cardiac muscle 1	ACTC1	ACTC	Homo sapiens	-0.116070154792574	0.651188029708019	0.999270775575051	-0.252766265221427	0.31965532148422	0.999751676812632
P68036	Ubiquitin-conjugating enzyme E2 L3	UBE2L3	UB2L3	Homo sapiens	0.386114265190292	0.437012629398015	0.999270775575051	-0.145257529723765	0.757101759056187	0.999751676812632
P68104	Elongation factor 1-alpha 1	EEF1A1	EF1A1	Homo sapiens	0.0998133478193966	0.611768930963266	0.999270775575051	0.14884027792729	0.439934237599283	0.999751676812632
P68133	Actin, alpha skeletal muscle	ACTA1	ACTS	Homo sapiens	-0.116052970824737	0.651879505901107	0.999270775575051	-0.252756842835109	0.320688210292416	0.999751676812632
P68366	Tubulin alpha-4A chain	TUBA4A	TBA4A	Homo sapiens	-0.261403534045922	0.373341351329206	0.999270775575051	-0.395565587513929	0.176926961842946	0.999751676812632
P68371	Tubulin beta-4B chain	TUBB4B	TBB4B	Homo sapiens	-0.132011528286839	0.587601477041608	0.999270775575051	-0.0451133121526734	0.852139909159254	0.999751676812632
P68402	Platelet-activating factor acetylhydrolase IB subunit alpha2	PAFAH1B2	PA1B2	Homo sapiens	0.0535436350864491	0.9238456484194	0.999270775575051	0.0677758836088388	0.905185597758159	0.999751676812632
P68431	Histone H3.1	H3C1	H31	Homo sapiens	-0.038114728447276	0.925931382370216	0.999270775575051	-0.326582442467376	0.409968002519073	0.999751676812632
P78344	Eukaryotic translation initiation factor 4 gamma 2	EIF4G2	IF4G2	Homo sapiens	0.737147933662714	0.461446415975503	0.999270775575051	0.414741855031778	0.656913000358167	0.999751676812632
P78347	General transcription factor II-I	GTF2I	GTF2I	Homo sapiens	-0.341783079507444	0.711347917135197	0.999270775575051	0.302971206675942	0.74287986250678	0.999751676812632
P78371	T-complex protein 1 subunit beta	CCT2	TCPB	Homo sapiens	0.272548153087938	0.342396217642069	0.999270775575051	0.147798511815394	0.606672653180002	0.999751676812632
P78417	Glutathione S-transferase omega-1	GSTO1	GSTO1	Homo sapiens	0.0530899485596757	0.909212487478531	0.999270775575051	-0.260526546388033	0.531426581971259	0.999751676812632
P78527	DNA-dependent protein kinase catalytic subunit	PRKDC	PRKDC	Homo sapiens	0.125271746324321	0.773149172859932	0.999270775575051	-0.0800486922627412	0.851269094679009	0.999751676812632
P80723	Brain acid soluble protein 1	BASP1	BASP1	Homo sapiens	-0.274998032019102	0.498995155807025	0.999270775575051	0.31680053554459	0.436356208745403	0.999751676812632
P83731	60S ribosomal protein L24	RPL24	RL24	Homo sapiens	0.251634101191464	0.706372075941199	0.999270775575051	-0.146102855486079	0.821359211274687	0.999751676812632
P84085	ADP-ribosylation factor 5	ARF5	ARF5	Homo sapiens	0.468381786942742	0.229001235837385	0.999270775575051	-0.00474828052537757	0.989937884230584	0.999751676812632
P84090	Enhancer of rudimentary homolog	ERH	ERH	Homo sapiens	-1.45406852177845	0.188586002444544	0.999270775575051	0.712101105368072	0.523291704399922	0.999751676812632
P84098	60S ribosomal protein L19	RPL19	RL19	Homo sapiens	0.153930483592997	0.872081673448628	0.999270775575051	-1.39213464265378	0.184765431611796	0.999751676812632
P84103	Serine/arginine-rich splicing factor 3	SRSF3	SRSF3	Homo sapiens	-0.621669593560043	0.461866874500272	0.999270775575051	-0.0322442200274565	0.968461341482344	0.999751676812632
P84243	Histone H3.3	H3-3A	H33	Homo sapiens	-0.142302889076274	0.78788474660166	0.999270775575051	0.175760358855124	0.734213749486341	0.999751676812632
P99999	Cytochrome c	CYCS	CYC	Homo sapiens	0.289926043965414	0.71594109548529	0.999270775575051	-0.228356349596309	0.768966321565931	0.999751676812632
Q00325	Phosphate carrier protein, mitochondrial	SLC25A3	MPCP	Homo sapiens	-0.121929129556644	0.860153765754582	0.999270775575051	0.103181676279458	0.874753173533998	0.999751676812632
Q00341	Vigilin	HDLBP	VIGLN	Homo sapiens	-0.574428818132467	0.248646007803286	0.999270775575051	0.35242887574106	0.442997905821956	0.999751676812632
Q00610	Clathrin heavy chain 1	CLTC	CLH1	Homo sapiens	0.181429744081576	0.408853976126605	0.999270775575051	-0.0827249078047101	0.698741932424805	0.999751676812632
Q00839	Heterogeneous nuclear ribonucleoprotein U	HNRNPU	HNRPU	Homo sapiens	-0.0349570506599891	0.90372748700449	0.999270775575051	0.260019383765211	0.355347970990533	0.999751676812632
Q01082	Spectrin beta chain, non-erythrocytic 1	SPTBN1	SPTB2	Homo sapiens	0.224402574666093	0.341564894891239	0.999270775575051	-0.0618074799713734	0.790310831662231	0.999751676812632
Q01105	Protein SET	SET	SET	Homo sapiens	0.213453986741187	0.632329825187934	0.999270775575051	0.191194830756844	0.661714660310707	0.999751676812632
Q01469	Fatty acid-binding protein 5	FABP5	FABP5	Homo sapiens	0.130542620665261	0.863385184143892	0.999270775575051	0.472525713276889	0.511335890185326	0.999751676812632
Q01518	Adenylyl cyclase-associated protein 1	CAP1	CAP1	Homo sapiens	0.385447155240482	0.238946745016813	0.999270775575051	0.215513259952643	0.50684291808079	0.999751676812632
Q01546	Keratin, type II cytoskeletal 2 oral	KRT76	K22O	Homo sapiens	0.0555748717799179	0.94932027883831	0.999270775575051	0.40236105519021	0.643503442260745	0.999751676812632
Q01650	Large neutral amino acids transporter small subunit 1	SLC7A5	LAT1	Homo sapiens	-0.353118180129484	0.636535899483906	0.999270775575051	-0.0299686498451568	0.967472633491273	0.999751676812632
Q01813	ATP-dependent 6-phosphofructokinase, platelet type	PFKP	PFKAP	Homo sapiens	0.239964988521981	0.445214936715154	0.999270775575051	-0.012435469226559	0.968644086942476	0.999751676812632
Q01844	RNA-binding protein EWS	EWSR1	EWS	Homo sapiens	-0.514950150311545	0.490392813925057	0.999270775575051	-0.124413045324069	0.852257525333603	0.999751676812632
Q01995	Transgelin	TAGLN	TAGL	Homo sapiens	0.332193181148875	0.563964135253182	0.999270775575051	0.00997303412406535	0.985835551267011	0.999751676812632
Q02543	60S ribosomal protein L18a	RPL18A	RL18A	Homo sapiens	0.494874240533302	0.366750688179995	0.999270775575051	0.747813739142394	0.143575868436287	0.999751676812632
Q02790	Peptidyl-prolyl cis-trans isomerase FKBP4	FKBP4	FKBP4	Homo sapiens	-0.274819196301754	0.663540406179351	0.999270775575051	0.325151079088334	0.578077845507081	0.999751676812632
Q02809	Procollagen-lysine,2-oxoglutarate 5-dioxygenase 1	PLOD1	PLOD1	Homo sapiens	-0.384408648504908	0.684815500105775	0.999270775575051	0.259672388730955	0.77389114155476	0.999751676812632
Q02878	60S ribosomal protein L6	RPL6	RL6	Homo sapiens	0.0685861031894397	0.879934214220235	0.999270775575051	-0.613872062578474	0.178818861770587	0.999751676812632
Q02952	A-kinase anchor protein 12	AKAP12	AKA12	Homo sapiens	-0.363432664828075	0.723323707131292	0.999270775575051	-0.438601344538405	0.662012142680461	0.999751676812632
Q04446	1,4-alpha-glucan-branching enzyme	GBE1	GLGB	Homo sapiens	0.201151175510083	0.725532566787392	0.999270775575051	0.329224369886487	0.545253361342598	0.999751676812632
Q04637	Eukaryotic translation initiation factor 4 gamma 1	EIF4G1	IF4G1	Homo sapiens	0.217367597857743	0.690366308520272	0.999270775575051	-0.0207870159108196	0.968373573949089	0.999751676812632
Q04760	Lactoylglutathione lyase	GLO1	LGUL	Homo sapiens	-0.219626164866006	0.721973635436313	0.999270775575051	-0.595456403810409	0.329242041507552	0.999751676812632
Q04837	Single-stranded DNA-binding protein, mitochondrial	SSBP1	SSBP	Homo sapiens	-0.237308250382179	0.800640619136606	0.999270775575051	0.473705355923205	0.620356580492567	0.999751676812632
Q04917	14-3-3 protein eta	YWHAH	1433F	Homo sapiens	0.185975968908027	0.586930961585434	0.999270775575051	0.03464197448695	0.918247574815144	0.999751676812632
Q05682	Caldesmon	CALD1	CALD1	Homo sapiens	0.100762750194079	0.776234638922322	0.999270775575051	0.0862647946037069	0.803510321925946	0.999751676812632
Q06323	Proteasome activator complex subunit 1	PSME1	PSME1	Homo sapiens	0.736737518108287	0.179293359205793	0.999270775575051	0.585583313854885	0.254956516240871	0.999751676812632
Q06830	Peroxiredoxin-1	PRDX1	PRDX1	Homo sapiens	0.214739700559151	0.459711476204419	0.999270775575051	-0.184900847436432	0.508527325559169	0.999751676812632
Q07020	60S ribosomal protein L18	RPL18	RL18	Homo sapiens	0.356790203394173	0.593361040304331	0.999270775575051	-0.331060018967813	0.639845926907664	0.999751676812632
Q07021	Complement component 1 Q subcomponent-binding protein, mitochondrial	C1QBP	C1QBP	Homo sapiens	-0.294107254012314	0.569740423527771	0.999270775575051	0.212687226221343	0.648822909047118	0.999751676812632
Q07065	Cytoskeleton-associated protein 4	CKAP4	CKAP4	Homo sapiens	0.117574495359166	0.793885414514184	0.999270775575051	0.229729182398247	0.593260620872968	0.999751676812632
Q07666	KH domain-containing, RNA-binding, signal transduction-associated protein 1	KHDRBS1	KHDR1	Homo sapiens	-0.612933988436592	0.321964936733277	0.999270775575051	0.239447667822972	0.679779300399647	0.999751676812632
Q07812	Apoptosis regulator BAX	BAX	BAX	Homo sapiens	0.18959080524369	0.864023401988417	0.999270775575051	0.958478439085637	0.371139390981336	0.999751676812632
Q07954	Prolow-density lipoprotein receptor-related protein 1	LRP1	LRP1	Homo sapiens	-0.461051270623935	0.50041798706717	0.999270775575051	-1.00854865669989	0.116811893835416	0.999751676812632
Q07955	Serine/arginine-rich splicing factor 1	SRSF1	SRSF1	Homo sapiens	-0.371652806923384	0.555232778843411	0.999270775575051	-0.894116569744168	0.149160421735213	0.999751676812632
Q07960	Rho GTPase-activating protein 1	ARHGAP1	RHG01	Homo sapiens	0.295799839285771	0.726402465091476	0.999270775575051	0.0124743848802874	0.988213227363595	0.999751676812632
Q08211	ATP-dependent RNA helicase A	DHX9	DHX9	Homo sapiens	0.0831527313271131	0.809276349449808	0.999270775575051	-0.147174394337796	0.666525770031272	0.999751676812632
Q09028	Histone-binding protein RBBP4	RBBP4	RBBP4	Homo sapiens	0.00370910522635104	0.997033499931221	0.999270775575051	-1.21886843895346	0.318183964118238	0.999751676812632
Q09666	Neuroblast differentiation-associated protein AHNAK	AHNAK	AHNK	Homo sapiens	0.160914021238435	0.404437228075123	0.999270775575051	0.169104255609723	0.374852506282216	0.999751676812632
Q10471	Polypeptide N-acetylgalactosaminyltransferase 2	GALNT2	GALT2	Homo sapiens	0.0530880955637641	0.957789433066475	0.999270775575051	-0.66036752873254	0.505971415531637	0.999751676812632
Q10567	AP-1 complex subunit beta-1	AP1B1	AP1B1	Homo sapiens	0.0345741412158243	0.959686409559339	0.999270775575051	-0.428717077093546	0.534922100148247	0.999751676812632
Q12765	Secernin-1	SCRN1	SCRN1	Homo sapiens	-0.285372500761322	0.643193513480036	0.999270775575051	0.0344780529929521	0.951242178392615	0.999751676812632
Q12792	Twinfilin-1	TWF1	TWF1	Homo sapiens	0.834278785525291	0.449336496522571	0.999270775575051	1.57357222454784	0.153119965691364	0.999751676812632
Q12797	Aspartyl/asparaginyl beta-hydroxylase	ASPH	ASPH	Homo sapiens	-0.376623632944927	0.63700544532804	0.999270775575051	-0.110520003596904	0.882979728449737	0.999751676812632
Q12905	Interleukin enhancer-binding factor 2	ILF2	ILF2	Homo sapiens	0.095028400746641	0.809913198333099	0.999270775575051	0.033175874866527	0.927967697617213	0.999751676812632
Q12906	Interleukin enhancer-binding factor 3	ILF3	ILF3	Homo sapiens	0.162695700805733	0.716756521364834	0.999270775575051	0.353705814404919	0.408571210047695	0.999751676812632
Q12931	Heat shock protein 75 kDa, mitochondrial	TRAP1	TRAP1	Homo sapiens	0.176523191985096	0.768629562975728	0.999270775575051	-0.173622567352658	0.764544303712209	0.999751676812632
Q13126	S-methyl-5'-thioadenosine phosphorylase	MTAP	MTAP	Homo sapiens	0.596991191290186	0.533849778337221	0.999270775575051	0.314992440853993	0.733198296503859	0.999751676812632
Q13148	TAR DNA-binding protein 43	TARDBP	TADBP	Homo sapiens	-0.482741261610016	0.426694488502361	0.999270775575051	-0.134684598454149	0.817849288453567	0.999751676812632
Q13151	Heterogeneous nuclear ribonucleoprotein A0	HNRNPA0	ROA0	Homo sapiens	1.23441262676737	0.134832125286698	0.999270775575051	0.484393374693535	0.541100658087104	0.999751676812632
Q13162	Peroxiredoxin-4	PRDX4	PRDX4	Homo sapiens	0.318322170582714	0.48159197110586	0.999270775575051	-0.00443026701219931	0.991631913676235	0.999751676812632
Q13200	26S proteasome non-ATPase regulatory subunit 2	PSMD2	PSMD2	Homo sapiens	-0.00156494691553042	0.996658228442548	0.999270775575051	-0.0896293647674858	0.800681320622227	0.999751676812632
Q13263	Transcription intermediary factor 1-beta	TRIM28	TIF1B	Homo sapiens	0.152258901870774	0.747783835687084	0.999270775575051	-0.0221303355597507	0.961020777937422	0.999751676812632
Q13283	Ras GTPase-activating protein-binding protein 1	G3BP1	G3BP1	Homo sapiens	-0.815943321485615	0.31466564634516	0.999270775575051	-0.278797857924516	0.716279079121502	0.999751676812632
Q13310	Polyadenylate-binding protein 4	PABPC4	PABP4	Homo sapiens	0.0203116622499045	0.968874678758646	0.999270775575051	0.0454105863705721	0.932010927166609	0.999751676812632
Q13347	Eukaryotic translation initiation factor 3 subunit I	EIF3I	EIF3I	Homo sapiens	-0.288242986849647	0.734105535192399	0.999270775575051	0.213323106379631	0.796107049440443	0.999751676812632
Q13404	Ubiquitin-conjugating enzyme E2 variant 1	UBE2V1	UB2V1	Homo sapiens	-0.310171923193203	0.723561536735005	0.999270775575051	0.473906431720832	0.558160816348974	0.999751676812632
Q13409	Cytoplasmic dynein 1 intermediate chain 2	DYNC1I2	DC1I2	Homo sapiens	-0.416046324663955	0.484935896584274	0.999270775575051	0.172022596379299	0.773226340968828	0.999751676812632
Q13442	28 kDa heat- and acid-stable phosphoprotein	PDAP1	HAP28	Homo sapiens	0.0263442658524434	0.972825281114989	0.999270775575051	0.64444075242713	0.408034793654208	0.999751676812632
Q13509	Tubulin beta-3 chain	TUBB3	TBB3	Homo sapiens	-0.191778877219071	0.377129768294009	0.999270775575051	-0.0647614989771709	0.762508005770663	0.999751676812632
Q13561	Dynactin subunit 2	DCTN2	DCTN2	Homo sapiens	0.537355050196056	0.461565608067549	0.999270775575051	-0.783215880199048	0.295267063345899	0.999751676812632
Q13620	Cullin-4B	CUL4B	CUL4B	Homo sapiens	-0.705910812595477	0.519651311245477	0.999270775575051	-0.0803041128847361	0.935418993020265	0.999751676812632
Q13637	Ras-related protein Rab-32	RAB32	RAB32	Homo sapiens	-0.734144389941155	0.437701052605618	0.999270775575051	-0.395244898961651	0.664808399194313	0.999751676812632
Q13724	Mannosyl-oligosaccharide glucosidase	MOGS	MOGS	Homo sapiens	-0.275027879604259	0.781116729120848	0.999270775575051	-1.59660555974125	0.105754966032952	0.999751676812632
Q13740	CD166 antigen	ALCAM	CD166	Homo sapiens	-0.0732754853581461	0.90413948340292	0.999270775575051	-0.495525033752219	0.403204494747816	0.999751676812632
Q13813	Spectrin alpha chain, non-erythrocytic 1	SPTAN1	SPTN1	Homo sapiens	0.311678362929639	0.158570890630329	0.999270775575051	0.183735906765209	0.396765477824764	0.999751676812632
Q13838	Spliceosome RNA helicase DDX39B	DDX39B	DX39B	Homo sapiens	0.129688564388549	0.708344322482691	0.999270775575051	0.15261814193015	0.634818793879751	0.999751676812632
Q13885	Tubulin beta-2A chain	TUBB2A	TBB2A	Homo sapiens	-0.121763351363933	0.642896247836479	0.999270775575051	0.0194484161295067	0.940676094687466	0.999751676812632
Q14019	Coactosin-like protein	COTL1	COTL1	Homo sapiens	0.035660247077346	0.907229513716286	0.999270775575051	0.00195083553899845	0.994715796612366	0.999751676812632
Q14103	Heterogeneous nuclear ribonucleoprotein D0	HNRNPD	HNRPD	Homo sapiens	0.212883828378228	0.590180742056502	0.999270775575051	0.109464016618989	0.774401841082441	0.999751676812632
Q14152	Eukaryotic translation initiation factor 3 subunit A	EIF3A	EIF3A	Homo sapiens	0.85890434482841	0.242407621780325	0.999270775575051	-0.10379173369682	0.885682816866654	0.999751676812632
Q14157	Ubiquitin-associated protein 2-like	UBAP2L	UBP2L	Homo sapiens	-0.183028694336375	0.820475755817949	0.999270775575051	-0.0164004178391108	0.982862903566312	0.999751676812632
Q14192	Four and a half LIM domains protein 2	FHL2	FHL2	Homo sapiens	0.231496710420289	0.695113042596648	0.999270775575051	0.164889548168073	0.782160142742393	0.999751676812632
Q14195	Dihydropyrimidinase-related protein 3	DPYSL3	DPYL3	Homo sapiens	-0.905996667857159	0.296691385913894	0.999270775575051	-0.271106852732821	0.7289198957882	0.999751676812632
Q14203	Dynactin subunit 1	DCTN1	DCTN1	Homo sapiens	0.521872127079629	0.591745705012092	0.999270775575051	0.297007852031688	0.734174784460975	0.999751676812632
Q14204	Cytoplasmic dynein 1 heavy chain 1	DYNC1H1	DYHC1	Homo sapiens	0.0836505341848498	0.812869651735606	0.999270775575051	-0.354941671234441	0.301487003239032	0.999751676812632
Q14240	Eukaryotic initiation factor 4A-II	EIF4A2	IF4A2	Homo sapiens	-0.212803457876897	0.510648793233147	0.999270775575051	0.0336534821276553	0.915564914859635	0.999751676812632
Q14247	Src substrate cortactin	CTTN	SRC8	Homo sapiens	-0.0587001745297576	0.892272030881882	0.999270775575051	0.189600613874643	0.658887555852194	0.999751676812632
Q14315	Filamin-C	FLNC	FLNC	Homo sapiens	-0.124807004578583	0.499738721532916	0.999270775575051	0.0176391431658486	0.923195313809333	0.999751676812632
Q14376	UDP-glucose 4-epimerase	GALE	GALE	Homo sapiens	-0.227933426824224	0.818111281797898	0.999270775575051	-0.200758336606244	0.819740693456896	0.999751676812632
Q14525	Keratin, type I cuticular Ha3-II	KRT33B	KT33B	Homo sapiens	0.423226572669392	0.302475659171227	0.999270775575051	0.0105451079885931	0.979902207735766	0.999751676812632
Q14566	DNA replication licensing factor MCM6	MCM6	MCM6	Homo sapiens	-0.0121548341445798	0.993559509898848	0.999270775575051	0.0495727043326067	0.969010967169296	0.999751676812632
Q14651	Plastin-1	PLS1	PLSI	Homo sapiens	0.17279968687005	0.773146687233507	0.999270775575051	-0.573780286498619	0.340221525942695	0.999751676812632
Q14697	Neutral alpha-glucosidase AB	GANAB	GANAB	Homo sapiens	0.121679403576255	0.700704271121478	0.999270775575051	0.06050695199112	0.844454849502097	0.999751676812632
Q14764	Major vault protein	MVP	MVP	Homo sapiens	0.182876673080248	0.646177011363596	0.999270775575051	0.314679108252559	0.409278197624495	0.999751676812632
Q14847	LIM and SH3 domain protein 1	LASP1	LASP1	Homo sapiens	-1.25227167428182	0.115285966047412	0.999270775575051	0.184704733712201	0.801390020124239	0.999751676812632
Q14974	Importin subunit beta-1	KPNB1	IMB1	Homo sapiens	0.0926163972270773	0.81399136450718	0.999270775575051	0.22247922077019	0.551228961133626	0.999751676812632
Q14980	Nuclear mitotic apparatus protein 1	NUMA1	NUMA1	Homo sapiens	0.196611828478866	0.723965873120787	0.999270775575051	-0.208190577093576	0.701136524008965	0.999751676812632
Q14CN4	Keratin, type II cytoskeletal 72	KRT72	K2C72	Homo sapiens	0.390815279144166	0.630099013258698	0.999270775575051	0.393718615683359	0.629115367299788	0.999751676812632
Q15019	Septin-2	SEPTIN2	SEPT2	Homo sapiens	0.301640391265864	0.540931254134909	0.999270775575051	-0.00301026761535681	0.995079146305258	0.999751676812632
Q15029	116 kDa U5 small nuclear ribonucleoprotein component	EFTUD2	U5S1	Homo sapiens	-0.0858009048105995	0.904272045233737	0.999270775575051	-0.118752633602589	0.866099673657136	0.999751676812632
Q15046	Lysine--tRNA ligase	KARS1	SYK	Homo sapiens	0.480286662314736	0.555044940118973	0.999270775575051	-0.428345170243507	0.572072787009151	0.999751676812632
Q15056	Eukaryotic translation initiation factor 4H	EIF4H	IF4H	Homo sapiens	-0.340424126681506	0.604393754012552	0.999270775575051	-0.230314418200642	0.713868654735168	0.999751676812632
Q15084	Protein disulfide-isomerase A6	PDIA6	PDIA6	Homo sapiens	0.0358410088944947	0.919818977233046	0.999270775575051	-0.118325948427375	0.732913377948469	0.999751676812632
Q15121	Astrocytic phosphoprotein PEA-15	PEA15	PEA15	Homo sapiens	0.371398141508599	0.405668628574005	0.999270775575051	0.0267973344228007	0.9505019459755	0.999751676812632
Q15124	Phosphoglucomutase-like protein 5	PGM5	PGM5	Homo sapiens	-0.34984517667784	0.451998913552393	0.999270775575051	-0.259221828027748	0.574722530963898	0.999751676812632
Q15147	1-phosphatidylinositol 4,5-bisphosphate phosphodiesterase beta-4	PLCB4	PLCB4	Homo sapiens	0.608227896308631	0.471368668646075	0.999270775575051	0.315774740200668	0.714007452642662	0.999751676812632
Q15149	Plectin	PLEC	PLEC	Homo sapiens	0.0290613799935253	0.876392299053644	0.999270775575051	-0.00250863294999434	0.988924904206767	0.999751676812632
Q15181	Inorganic pyrophosphatase	PPA1	IPYR	Homo sapiens	0.0193772084075724	0.973248488197413	0.999270775575051	0.28894696490198	0.612656630398654	0.999751676812632
Q15185	Prostaglandin E synthase 3	PTGES3	TEBP	Homo sapiens	-0.388293919960918	0.488601256091419	0.999270775575051	0.160291995132858	0.77427479581655	0.999751676812632
Q15233	Non-POU domain-containing octamer-binding protein	NONO	NONO	Homo sapiens	0.368781822140111	0.607106111064041	0.999270775575051	0.327808160410765	0.627939140342779	0.999751676812632
Q15365	Poly(rC)-binding protein 1	PCBP1	PCBP1	Homo sapiens	0.0541615973214887	0.86454353724875	0.999270775575051	0.181763160282589	0.560014660183577	0.999751676812632
Q15366	Poly(rC)-binding protein 2	PCBP2	PCBP2	Homo sapiens	0.346216802979935	0.335776951705488	0.999270775575051	0.277770092183114	0.426690933874563	0.999751676812632
Q15393	Splicing factor 3B subunit 3	SF3B3	SF3B3	Homo sapiens	-0.179743776126815	0.824833573204576	0.999270775575051	-0.231188850202393	0.761322092883956	0.999751676812632
Q15417	Calponin-3	CNN3	CNN3	Homo sapiens	0.299113544518103	0.467649501858948	0.999270775575051	-0.00724240080666416	0.985580373937843	0.999751676812632
Q15424	Scaffold attachment factor B1	SAFB	SAFB1	Homo sapiens	-1.33692814303373	0.226189748421025	0.999270775575051	-0.503471202041698	0.64043521526464	0.999751676812632
Q15436	Protein transport protein Sec23A	SEC23A	SC23A	Homo sapiens	-1.4313511738631	0.178150353689436	0.999270775575051	-0.294121906144536	0.731789932415831	0.999751676812632
Q15459	Splicing factor 3A subunit 1	SF3A1	SF3A1	Homo sapiens	0.0815041613899561	0.916879674133476	0.999270775575051	-0.837072189823186	0.249461591504477	0.999751676812632
Q15691	Microtubule-associated protein RP/EB family member 1	MAPRE1	MARE1	Homo sapiens	0.83570684175586	0.317447895523931	0.999270775575051	0.557620426113544	0.479307333013507	0.999751676812632
Q15717	ELAV-like protein 1	ELAVL1	ELAV1	Homo sapiens	1.03940022087561	0.206510346650493	0.999270775575051	1.099361390325	0.195196525889638	0.999751676812632
Q15746	Myosin light chain kinase, smooth muscle	MYLK	MYLK	Homo sapiens	-0.0330397484164975	0.951834721091415	0.999270775575051	0.209418063964249	0.707248649310924	0.999751676812632
Q15771	Ras-related protein Rab-30	RAB30	RAB30	Homo sapiens	0.168442920642413	0.837649956255018	0.999270775575051	-0.544621634422125	0.503920272457556	0.999751676812632
Q15836	Vesicle-associated membrane protein 3	VAMP3	VAMP3	Homo sapiens	-0.709450816507116	0.429612068094397	0.999270775575051	-0.0111670604460269	0.989604413236533	0.999751676812632
Q15843	NEDD8	NEDD8	NEDD8	Homo sapiens	-0.404340607042393	0.395274085155348	0.999270775575051	-0.218339367634977	0.613266208630565	0.999751676812632
Q15942	Zyxin	ZYX	ZYX	Homo sapiens	-0.0393184557606409	0.931092253282518	0.999270775575051	-0.343975656395107	0.439182272971992	0.999751676812632
Q16181	Septin-7	SEPTIN7	SEPT7	Homo sapiens	0.312965283293328	0.566984924328191	0.999270775575051	-0.147963010456369	0.785361570042368	0.999751676812632
Q16222	UDP-N-acetylhexosamine pyrophosphorylase	UAP1	UAP1	Homo sapiens	-0.299897524558717	0.756360877666939	0.999270775575051	-0.00636285018830096	0.994218359897748	0.999751676812632
Q16352	Alpha-internexin	INA	AINX	Homo sapiens	0.290757000332235	0.557391494362136	0.999270775575051	-0.310044951692095	0.507052284025544	0.999751676812632
Q16531	DNA damage-binding protein 1	DDB1	DDB1	Homo sapiens	0.133257501257557	0.822795611390613	0.999270775575051	-0.374011517924607	0.491767674910393	0.999751676812632
Q16543	Hsp90 co-chaperone Cdc37	CDC37	CDC37	Homo sapiens	0.378976097820005	0.682236029834582	0.999270775575051	-0.144674306303735	0.865233882996458	0.999751676812632
Q16555	Dihydropyrimidinase-related protein 2	DPYSL2	DPYL2	Homo sapiens	-0.514513233818073	0.156517663680536	0.999270775575051	-0.051500961723979	0.88243773941036	0.999751676812632
Q16643	Drebrin	DBN1	DREB	Homo sapiens	0.544131720287561	0.266700626839784	0.999270775575051	0.00960076359807106	0.983907689694343	0.999751676812632
Q16777	Histone H2A type 2-C	H2AC20	H2A2C	Homo sapiens	-0.663125934072143	0.29035857037565	0.999270775575051	-0.184573290499984	0.768075942175163	0.999751676812632
Q16851	UTP--glucose-1-phosphate uridylyltransferase	UGP2	UGPA	Homo sapiens	-0.35422714941737	0.681452580453043	0.999270775575051	0.393759833897462	0.623084161325535	0.999751676812632
Q16881	Thioredoxin reductase 1, cytoplasmic	TXNRD1	TRXR1	Homo sapiens	0.0329964916015525	0.919079111471895	0.999270775575051	0.10478054464364	0.741462438885527	0.999751676812632
Q1KMD3	Heterogeneous nuclear ribonucleoprotein U-like protein 2	HNRNPUL2	HNRL2	Homo sapiens	-0.444091800560857	0.472346055185517	0.999270775575051	-0.181832864082364	0.751782959732064	0.999751676812632
Q27J81	Inverted formin-2	INF2	INF2	Homo sapiens	0.7869295292193	0.536431273231471	0.999270775575051	-1.32369064131276	0.242948133902782	0.999751676812632
Q562R1	Beta-actin-like protein 2	ACTBL2	ACTBL	Homo sapiens	0.000325700692627787	0.999270775575051	0.999270775575051	-0.311851552587722	0.380632629309261	0.999751676812632
Q56VL3	OCIA domain-containing protein 2	OCIAD2	OCAD2	Homo sapiens	0.175219090544111	0.793824719870202	0.999270775575051	0.0624482232536615	0.92288827027328	0.999751676812632
Q58FF3	Putative endoplasmin-like protein	HSP90B2P	ENPLL	Homo sapiens	1.17410821275887	0.350025617835655	0.999270775575051	0.699660601277862	0.565715233652396	0.999751676812632
Q58FF6	Putative heat shock protein HSP 90-beta 4	HSP90AB4P	H90B4	Homo sapiens	-0.159908022339528	0.695871003088345	0.999270775575051	0.431335321477008	0.275109633551239	0.999751676812632
Q58FF8	Putative heat shock protein HSP 90-beta 2	HSP90AB2P	H90B2	Homo sapiens	0.0413023212877572	0.916864578838005	0.999270775575051	-0.0114688273412586	0.976133172414856	0.999751676812632
Q5JWF2	Guanine nucleotide-binding protein G(s) subunit alpha isoforms XLas	GNAS	GNAS1	Homo sapiens	0.107970565436968	0.908081700736155	0.999270775575051	0.546649119003056	0.569456036433474	0.999751676812632
Q5QNW6	Histone H2B type 2-F	H2BC18	H2B2F	Homo sapiens	0.325165484219274	0.310430508551121	0.999270775575051	0.0028809709852307	0.992695341727274	0.999751676812632
Q5TEC6	Histone HIST2H3PS2	H3-2	H3PS2	Homo sapiens	0.360093922364612	0.536526627573332	0.999270775575051	0.0697173719539591	0.898978003440759	0.999751676812632
Q5XKE5	Keratin, type II cytoskeletal 79	KRT79	K2C79	Homo sapiens	-0.034142844580357	0.962109996080991	0.999270775575051	-0.0197810316041046	0.977146309189116	0.999751676812632
Q68CZ2	Tensin-3	TNS3	TENS3	Homo sapiens	0.0961265522541926	0.917284037758675	0.999270775575051	-0.197251021170935	0.825161895443391	0.999751676812632
Q6IBS0	Twinfilin-2	TWF2	TWF2	Homo sapiens	-0.878515141377437	0.500249336352098	0.999270775575051	0.692312598269768	0.560254856477093	0.999751676812632
Q6IQ22	Ras-related protein Rab-12	RAB12	RAB12	Homo sapiens	0.078077391778749	0.92482910262066	0.999270775575051	-0.267756302643562	0.735173183234277	0.999751676812632
Q6KB66	Keratin, type II cytoskeletal 80	KRT80	K2C80	Homo sapiens	-0.1486927678825	0.761429430190806	0.999270775575051	-0.474344591209439	0.32308620756415	0.999751676812632
Q6NZI2	Caveolae-associated protein 1	CAVIN1	CAVN1	Homo sapiens	0.335035713937345	0.723665707028428	0.999270775575051	0.54875682960367	0.548603239736164	0.999751676812632
Q6PIU2	Neutral cholesterol ester hydrolase 1	NCEH1	NCEH1	Homo sapiens	-0.10816169977549	0.851110697859459	0.999270775575051	0.0200550425300999	0.971449998457004	0.999751676812632
Q71DI3	Histone H3.2	H3C15	H32	Homo sapiens	-1.34868290025874	0.0728402903512943	0.999270775575051	0.383072378187511	0.608081288952917	0.999751676812632
Q71U36	Tubulin alpha-1A chain	TUBA1A	TBA1A	Homo sapiens	-0.268960639737427	0.30301439816133	0.999270775575051	-0.219212369480245	0.399906824790731	0.999751676812632
Q7KZF4	Staphylococcal nuclease domain-containing protein 1	SND1	SND1	Homo sapiens	-0.496413969470287	0.178254207545084	0.999270775575051	-0.241187403718521	0.484661193576046	0.999751676812632
Q7L2H7	Eukaryotic translation initiation factor 3 subunit M	EIF3M	EIF3M	Homo sapiens	-1.83966770445853	0.083302733057325	0.999270775575051	0.96003932769038	0.321097897263371	0.999751676812632
Q7Z3Y9	Keratin, type I cytoskeletal 26	KRT26	K1C26	Homo sapiens	1.48721833612532	0.353413192499367	0.999270775575051	2.91505320158299	0.0577985276714207	0.999751676812632
Q7Z6Z7	E3 ubiquitin-protein ligase HUWE1	HUWE1	HUWE1	Homo sapiens	1.00787345870647	0.352791526947297	0.999270775575051	-0.428869043995996	0.684506453020988	0.999751676812632
Q7Z794	Keratin, type II cytoskeletal 1b	KRT77	K2C1B	Homo sapiens	-0.185778158435991	0.824135374922351	0.999270775575051	-0.205343758775847	0.803002066594048	0.999751676812632
Q86UP2	Kinectin	KTN1	KTN1	Homo sapiens	0.221102462574164	0.822063827228409	0.999270775575051	-0.502438448393298	0.589822048398662	0.999751676812632
Q86V81	THO complex subunit 4	ALYREF	THOC4	Homo sapiens	-0.507452041721579	0.489235115424263	0.999270775575051	0.570789074585479	0.437185142169043	0.999751676812632
Q86VP6	Cullin-associated NEDD8-dissociated protein 1	CAND1	CAND1	Homo sapiens	0.0897074654237601	0.849316106824813	0.999270775575051	-0.0879007629546256	0.85025641577501	0.999751676812632
Q8IVF2	Protein AHNAK2	AHNAK2	AHNK2	Homo sapiens	0.288732644695037	0.759664556991101	0.999270775575051	1.16467551406175	0.231586322113679	0.999751676812632
Q8N0Y7	Probable phosphoglycerate mutase 4	PGAM4	PGAM4	Homo sapiens	0.282006538615387	0.430385326928606	0.999270775575051	0.0792686838130631	0.822931032911423	0.999751676812632
Q8N1F7	Nuclear pore complex protein Nup93	NUP93	NUP93	Homo sapiens	0.0844424022583187	0.934392195650453	0.999270775575051	-0.827549006432399	0.393311338486955	0.999751676812632
Q8N1G4	Leucine-rich repeat-containing protein 47	LRRC47	LRC47	Homo sapiens	-0.710274808183143	0.487201950707118	0.999270775575051	-0.0887254841034281	0.927988156127506	0.999751676812632
Q8N4C7	Syntaxin-19	STX19	STX19	Homo sapiens	0.409609964326889	0.897449210656635	0.999270775575051	-1.05206381344698	0.741372113317226	0.999751676812632
Q8N4C8	Misshapen-like kinase 1	MINK1	MINK1	Homo sapiens	-0.410277119733081	0.666174175879058	0.999270775575051	-0.295076665922422	0.741791649090663	0.999751676812632
Q8NBS9	Thioredoxin domain-containing protein 5	TXNDC5	TXND5	Homo sapiens	-0.512027443589483	0.291219782933138	0.999270775575051	-0.268628366879318	0.574941034051591	0.999751676812632
Q8NC51	Plasminogen activator inhibitor 1 RNA-binding protein	SERBP1	PAIRB	Homo sapiens	-0.771630099445343	0.355469609515801	0.999270775575051	-0.289047566205296	0.723737461164277	0.999751676812632
Q8NE71	ATP-binding cassette sub-family F member 1	ABCF1	ABCF1	Homo sapiens	-0.480829487043796	0.599636795508411	0.999270775575051	0.0184476943414115	0.984678551395775	0.999751676812632
Q8NF91	Nesprin-1	SYNE1	SYNE1	Homo sapiens	-0.710332236877753	0.48603593479607	0.999270775575051	-2.66110810828617	0.03844228078197	0.999751676812632
Q8WUM4	Programmed cell death 6-interacting protein	PDCD6IP	PDC6I	Homo sapiens	-0.221128138670674	0.681871200031874	0.999270775575051	0.0127907232786806	0.980136254464643	0.999751676812632
Q8WX93	Palladin	PALLD	PALLD	Homo sapiens	0.0516787645576956	0.931667289299145	0.999270775575051	-0.0175983334542527	0.976459113489009	0.999751676812632
Q8WZ42	Titin	TTN	TITIN	Homo sapiens	-1.56626219613631	0.0918341015134469	0.999270775575051	0.736733164079803	0.416666349760633	0.999751676812632
Q92499	ATP-dependent RNA helicase DDX1	DDX1	DDX1	Homo sapiens	0.119062814853232	0.826741712236188	0.999270775575051	-0.471840883719147	0.397562992181782	0.999751676812632
Q92598	Heat shock protein 105 kDa	HSPH1	HS105	Homo sapiens	0.157679548228	0.814063225138195	0.999270775575051	0.0702719697498393	0.913687394397211	0.999751676812632
Q92599	Septin-8	SEPTIN8	SEPT8	Homo sapiens	0.443669309784031	0.507346286024385	0.999270775575051	-0.46341248829683	0.452587020006839	0.999751676812632
Q92616	eIF-2-alpha kinase activator GCN1	GCN1	GCN1	Homo sapiens	0.13944005342343	0.833724551426516	0.999270775575051	-0.183822347050863	0.776327780101494	0.999751676812632
Q92688	Acidic leucine-rich nuclear phosphoprotein 32 family member B	ANP32B	AN32B	Homo sapiens	0.370594736115615	0.603447037485697	0.999270775575051	-0.0396797374675603	0.955424934548182	0.999751676812632
Q92804	TATA-binding protein-associated factor 2N	TAF15	RBP56	Homo sapiens	-0.328501604579388	0.656477830889264	0.999270775575051	0.116477586841244	0.867081155718062	0.999751676812632
Q92820	Gamma-glutamyl hydrolase	GGH	GGH	Homo sapiens	0.126958792623307	0.884919725909037	0.999270775575051	0.183170361614237	0.82439714801229	0.999751676812632
Q92841	Probable ATP-dependent RNA helicase DDX17	DDX17	DDX17	Homo sapiens	-0.326992019411887	0.444184438956756	0.999270775575051	-0.280344832625784	0.507651429419747	0.999751676812632
Q92896	Golgi apparatus protein 1	GLG1	GSLG1	Homo sapiens	-0.780529604283771	0.433150270316065	0.999270775575051	0.0293914566730206	0.974239191389219	0.999751676812632
Q92900	Regulator of nonsense transcripts 1	UPF1	RENT1	Homo sapiens	-0.881880373395674	0.520659009501568	0.999270775575051	0.864391628297127	0.4610591249833	0.999751676812632
Q92945	Far upstream element-binding protein 2	KHSRP	FUBP2	Homo sapiens	-0.290160431805501	0.57921291897457	0.999270775575051	0.201132103011086	0.674757661801009	0.999751676812632
Q93045	Stathmin-2	STMN2	STMN2	Homo sapiens	0.129316153143152	0.880142141986209	0.999270775575051	-0.331747053821535	0.675356617061341	0.999751676812632
Q969H8	Myeloid-derived growth factor	MYDGF	MYDGF	Homo sapiens	-0.474264212763457	0.655130408655397	0.999270775575051	0.241499889465844	0.806757663127086	0.999751676812632
Q96AE4	Far upstream element-binding protein 1	FUBP1	FUBP1	Homo sapiens	-0.0366754409697803	0.949113260369122	0.999270775575051	-0.353247799493556	0.492577754160877	0.999751676812632
Q96AG4	Leucine-rich repeat-containing protein 59	LRRC59	LRC59	Homo sapiens	0.0147684995909473	0.982320229642309	0.999270775575051	-0.0119938536128563	0.985789811660591	0.999751676812632
Q96C90	Protein phosphatase 1 regulatory subunit 14B	PPP1R14B	PP14B	Homo sapiens	0.541059853607303	0.576948880640773	0.999270775575051	-0.593788000150671	0.545215470616294	0.999751676812632
Q96FW1	Ubiquitin thioesterase OTUB1	OTUB1	OTUB1	Homo sapiens	-0.311830111779449	0.582631929845576	0.999270775575051	-0.263864222170269	0.624779079596386	0.999751676812632
Q96HC4	PDZ and LIM domain protein 5	PDLIM5	PDLI5	Homo sapiens	0.316037453568813	0.608809107192435	0.999270775575051	0.618100374614674	0.269506501481085	0.999751676812632
Q96HE7	ERO1-like protein alpha	ERO1A	ERO1A	Homo sapiens	-0.354170268219553	0.479632560482834	0.999270775575051	-0.503224258663018	0.306159402205094	0.999751676812632
Q96IZ0	PRKC apoptosis WT1 regulator protein	PAWR	PAWR	Homo sapiens	-0.0309668708720043	0.962491675666995	0.999270775575051	0.358925449911901	0.595755350458445	0.999751676812632
Q96KP4	Cytosolic non-specific dipeptidase	CNDP2	CNDP2	Homo sapiens	0.81232105049666	0.26586612333907	0.999270775575051	0.0151285489876519	0.983082170519207	0.999751676812632
Q96N66	Lysophospholipid acyltransferase 7	MBOAT7	MBOA7	Homo sapiens	-0.490257989759711	0.523256821208507	0.999270775575051	-0.393306297989516	0.62105685461715	0.999751676812632
Q96NY7	Chloride intracellular channel protein 6	CLIC6	CLIC6	Homo sapiens	-0.364657064006634	0.571641976098183	0.999270775575051	-0.386129433079812	0.509996426487997	0.999751676812632
Q96QK1	Vacuolar protein sorting-associated protein 35	VPS35	VPS35	Homo sapiens	-0.243198668523584	0.654031383975556	0.999270775575051	-0.309047303238213	0.557989087649095	0.999751676812632
Q96QV6	Histone H2A type 1-A	H2AC1	H2A1A	Homo sapiens	0.00612246424847825	0.984508277116272	0.999270775575051	0.09998101028544	0.742863419749772	0.999751676812632
Q96TA1	Protein Niban 2	NIBAN2	NIBA2	Homo sapiens	-0.110294605917149	0.899540650022439	0.999270775575051	0.636748893285075	0.474078257337481	0.999751676812632
Q99439	Calponin-2	CNN2	CNN2	Homo sapiens	-0.15680951837576	0.809665989401377	0.999270775575051	0.0503205451898567	0.93730954045625	0.999751676812632
Q99460	26S proteasome non-ATPase regulatory subunit 1	PSMD1	PSMD1	Homo sapiens	0.524272264213935	0.50838907411938	0.999270775575051	0.583955676161116	0.453977039404801	0.999751676812632
Q99471	Prefoldin subunit 5	PFDN5	PFD5	Homo sapiens	-1.72451583626303	0.118332069352783	0.999270775575051	1.05668713556674	0.326738879089055	0.999751676812632
Q99497	Parkinson disease protein 7	PARK7	PARK7	Homo sapiens	0.0994916283429964	0.761952404912732	0.999270775575051	0.209645741769159	0.519342579839095	0.999751676812632
Q99536	Synaptic vesicle membrane protein VAT-1 homolog	VAT1	VAT1	Homo sapiens	0.195943503837098	0.780951818614517	0.999270775575051	0.50057049501347	0.453856929528326	0.999751676812632
Q99613	Eukaryotic translation initiation factor 3 subunit C	EIF3C	EIF3C	Homo sapiens	0.144255149661206	0.891508280815876	0.999270775575051	-0.992355548320782	0.340325086705155	0.999751676812632
Q99623	Prohibitin-2	PHB2	PHB2	Homo sapiens	0.592797165302201	0.284175233668009	0.999270775575051	0.140993850710545	0.789408001393153	0.999751676812632
Q99714	3-hydroxyacyl-CoA dehydrogenase type-2	HSD17B10	HCD2	Homo sapiens	0.519035297831508	0.584430968495138	0.999270775575051	0.0129763639265849	0.990733476797889	0.999751676812632
Q99729	Heterogeneous nuclear ribonucleoprotein A/B	HNRNPAB	ROAA	Homo sapiens	-0.0579880524552494	0.895460771011246	0.999270775575051	0.208874074344358	0.620822835843365	0.999751676812632
Q99733	Nucleosome assembly protein 1-like 4	NAP1L4	NP1L4	Homo sapiens	0.268253345173058	0.766726973262499	0.999270775575051	0.0349832021281777	0.968090599499008	0.999751676812632
Q99798	Aconitate hydratase, mitochondrial	ACO2	ACON	Homo sapiens	-0.288576528891512	0.707859149474204	0.999270775575051	-0.224349552812796	0.772615639051855	0.999751676812632
Q99832	T-complex protein 1 subunit eta	CCT7	TCPH	Homo sapiens	0.0484287356434115	0.907416056000641	0.999270775575051	0.211376680731389	0.589171176518676	0.999751676812632
Q99873	Protein arginine N-methyltransferase 1	PRMT1	ANM1	Homo sapiens	-0.558285397221268	0.438906953418337	0.999270775575051	-0.313417202963944	0.669360367041478	0.999751676812632
Q9BQB6	Vitamin K epoxide reductase complex subunit 1	VKORC1	VKOR1	Homo sapiens	-0.682201880393658	0.426007574637954	0.999270775575051	0.196771652915986	0.808689583947883	0.999751676812632
Q9BQE3	Tubulin alpha-1C chain	TUBA1C	TBA1C	Homo sapiens	-0.332527712924074	0.327280587238259	0.999270775575051	-0.352406931782163	0.298493490362612	0.999751676812632
Q9BR76	Coronin-1B	CORO1B	COR1B	Homo sapiens	-0.0453470344305206	0.957678596833843	0.999270775575051	-0.145136293376885	0.861050783487854	0.999751676812632
Q9BRA2	Thioredoxin domain-containing protein 17	TXNDC17	TXD17	Homo sapiens	-0.154179784900426	0.849810077085971	0.999270775575051	0.248089649076529	0.757245725316214	0.999751676812632
Q9BSJ8	Extended synaptotagmin-1	ESYT1	ESYT1	Homo sapiens	-0.166794681135789	0.768331350438406	0.999270775575051	0.0670428099295706	0.901578812039419	0.999751676812632
Q9BTT0	Acidic leucine-rich nuclear phosphoprotein 32 family member E	ANP32E	AN32E	Homo sapiens	-0.204628211949823	0.851056093976342	0.999270775575051	-0.277131851987034	0.799398203989729	0.999751676812632
Q9BUF5	Tubulin beta-6 chain	TUBB6	TBB6	Homo sapiens	-0.1691023073322	0.514619179668883	0.999270775575051	-0.120754375333627	0.638723766963504	0.999751676812632
Q9BUJ2	Heterogeneous nuclear ribonucleoprotein U-like protein 1	HNRNPUL1	HNRL1	Homo sapiens	-0.377997064500963	0.574138474757566	0.999270775575051	-0.283760971052875	0.677093599737749	0.999751676812632
Q9BWD1	Acetyl-CoA acetyltransferase, cytosolic	ACAT2	THIC	Homo sapiens	0.505392700659303	0.527278119692947	0.999270775575051	-0.275771478648776	0.732528565755379	0.999751676812632
Q9BXK5	Bcl-2-like protein 13	BCL2L13	B2L13	Homo sapiens	-0.467245382723195	0.591752967422836	0.999270775575051	-0.287427934615883	0.742391724225278	0.999751676812632
Q9BY32	Inosine triphosphate pyrophosphatase	ITPA	ITPA	Homo sapiens	0.70128045579862	0.478078430317672	0.999270775575051	-0.216974285808264	0.843599823092657	0.999751676812632
Q9BYZ2	L-lactate dehydrogenase A-like 6B	LDHAL6B	LDH6B	Homo sapiens	-0.846860204192402	0.357657499886389	0.999270775575051	-1.06052388034039	0.247776050622527	0.999751676812632
Q9BZK3	Putative nascent polypeptide-associated complex subunit alpha-like protein	NACA4P	NACP4	Homo sapiens	0.1488207561642	0.863959671357837	0.999270775575051	0.362356718810438	0.713923825781949	0.999751676812632
Q9C005	Protein dpy-30 homolog	DPY30	DPY30	Homo sapiens	0.0130887674385049	0.987977849353967	0.999270775575051	0.601552499177057	0.469465058856239	0.999751676812632
Q9H0U4	Ras-related protein Rab-1B	RAB1B	RAB1B	Homo sapiens	0.514492577519933	0.278292335123746	0.999270775575051	-0.316421160815206	0.48422412097338	0.999751676812632
Q9H254	Spectrin beta chain, non-erythrocytic 4	SPTBN4	SPTN4	Homo sapiens	0.379775528819468	0.487873223901122	0.999270775575051	0.54693568216796	0.292995941904153	0.999751676812632
Q9H299	SH3 domain-binding glutamic acid-rich-like protein 3	SH3BGRL3	SH3L3	Homo sapiens	0.520035093878739	0.465724312594387	0.999270775575051	-0.139531873875513	0.828334467002846	0.999751676812632
Q9H4A4	Aminopeptidase B	RNPEP	AMPB	Homo sapiens	0.0396698089012093	0.954406136740374	0.999270775575051	-0.444288322263512	0.521427898714097	0.999751676812632
Q9H8Y8	Golgi reassembly-stacking protein 2	GORASP2	GORS2	Homo sapiens	0.0311683325118536	0.973827197547798	0.999270775575051	-0.529916739239708	0.578997298471523	0.999751676812632
Q9HAU5	Regulator of nonsense transcripts 2	UPF2	RENT2	Homo sapiens	0.813159496357519	0.528941404546234	0.999270775575051	-0.287390784419514	0.812238475529507	0.999751676812632
Q9HAV0	Guanine nucleotide-binding protein subunit beta-4	GNB4	GBB4	Homo sapiens	-0.476290883903955	0.574492447630497	0.999270775575051	0.313119508587461	0.678363377461221	0.999751676812632
Q9HDC9	Adipocyte plasma membrane-associated protein	APMAP	APMAP	Homo sapiens	-1.92004414617357	0.115775697270495	0.999270775575051	-0.903036059361857	0.37136464072402	0.999751676812632
Q9NQ39	Putative 40S ribosomal protein S10-like	RPS10P5	RS10L	Homo sapiens	0.448914943421891	0.567300769655394	0.999270775575051	0.323279955265417	0.664012355046338	0.999751676812632
Q9NQ88	Fructose-2,6-bisphosphatase TIGAR	TIGAR	TIGAR	Homo sapiens	0.0419697347472108	0.965070802400201	0.999270775575051	0.417451454991374	0.640584197587315	0.999751676812632
Q9NQC3	Reticulon-4	RTN4	RTN4	Homo sapiens	-0.233337700383943	0.64325348022241	0.999270775575051	-0.282395090728363	0.551063120945976	0.999751676812632
Q9NQH7	Xaa-Pro aminopeptidase 3	XPNPEP3	XPP3	Homo sapiens	0.774045230070689	0.441627639826913	0.999270775575051	-0.333340420349916	0.720439018932478	0.999751676812632
Q9NQR4	Omega-amidase NIT2	NIT2	NIT2	Homo sapiens	-0.890042514236902	0.373713215269405	0.999270775575051	0.494039353090371	0.617621355174665	0.999751676812632
Q9NR12	PDZ and LIM domain protein 7	PDLIM7	PDLI7	Homo sapiens	-0.225282630570755	0.702093369290848	0.999270775575051	-0.107666806307101	0.856021886314374	0.999751676812632
Q9NR30	Nucleolar RNA helicase 2	DDX21	DDX21	Homo sapiens	-0.227821774061037	0.83079204648506	0.999270775575051	0.368333549955036	0.701236758102647	0.999751676812632
Q9NR45	Sialic acid synthase	NANS	SIAS	Homo sapiens	0.109051089793161	0.842543624950006	0.999270775575051	-0.534110137795201	0.32590838879166	0.999751676812632
Q9NRW1	Ras-related protein Rab-6B	RAB6B	RAB6B	Homo sapiens	0.0792336876648467	0.922769090892017	0.999270775575051	-0.504149411513842	0.522359937503335	0.999751676812632
Q9NSD9	Phenylalanine--tRNA ligase beta subunit	FARSB	SYFB	Homo sapiens	0.438616130492988	0.606992499721257	0.999270775575051	0.776616791034836	0.362506550468301	0.999751676812632
Q9NTK5	Obg-like ATPase 1	OLA1	OLA1	Homo sapiens	0.507076846554043	0.486702831169594	0.999270775575051	0.435090434955774	0.523069670881004	0.999751676812632
Q9NVA2	Septin-11	SEPTIN11	SEP11	Homo sapiens	0.467023105262469	0.383618006570953	0.999270775575051	-0.161325659193962	0.740908824398232	0.999751676812632
Q9NVD7	Alpha-parvin	PARVA	PARVA	Homo sapiens	-0.225320738721189	0.792364001679936	0.999270775575051	0.0276177091118897	0.972887958939175	0.999751676812632
Q9NY33	Dipeptidyl peptidase 3	DPP3	DPP3	Homo sapiens	-0.108322506719269	0.918959232075594	0.999270775575051	-0.155596286868255	0.86924308261537	0.999751676812632
Q9NYL9	Tropomodulin-3	TMOD3	TMOD3	Homo sapiens	1.85274626997156	0.107660489512418	0.999270775575051	0.127187760813502	0.898424208003679	0.999751676812632
Q9NYU2	UDP-glucose:glycoprotein glucosyltransferase 1	UGGT1	UGGG1	Homo sapiens	-1.4250396893449	0.18890180159284	0.999270775575051	-0.799115752237044	0.353376328512516	0.999751676812632
Q9NZM1	Myoferlin	MYOF	MYOF	Homo sapiens	-0.00345771326934631	0.996535192728776	0.999270775575051	-0.62731247137458	0.382617637529438	0.999751676812632
Q9P0M6	Core histone macro-H2A.2	MACROH2A2	H2AW	Homo sapiens	-1.12968612497388	0.121007491571659	0.999270775575051	-1.39705013958065	0.0701881291836622	0.999751676812632
Q9P0V9	Septin-10	SEPTIN10	SEP10	Homo sapiens	-0.0824947221610964	0.940500493090086	0.999270775575051	0.307098580460752	0.748881567818884	0.999751676812632
Q9P2E9	Ribosome-binding protein 1	RRBP1	RRBP1	Homo sapiens	1.33830860190814	0.0290547915220943	0.999270775575051	0.541495839785438	0.344920030399386	0.999751676812632
Q9P2J5	Leucine--tRNA ligase, cytoplasmic	LARS1	SYLC	Homo sapiens	0.247958603195365	0.709539668444839	0.999270775575051	-1.01481440208469	0.166283376459201	0.999751676812632
Q9UBQ7	Glyoxylate reductase/hydroxypyruvate reductase	GRHPR	GRHPR	Homo sapiens	0.733054115130626	0.412579575345098	0.999270775575051	0.49479224444972	0.595651913890225	0.999751676812632
Q9UH99	SUN domain-containing protein 2	SUN2	SUN2	Homo sapiens	-0.78458669645811	0.453252376144266	0.999270775575051	-0.663644184744602	0.516718829750858	0.999751676812632
Q9UHD8	Septin-9	SEPTIN9	SEPT9	Homo sapiens	0.155729362010315	0.735971650859254	0.999270775575051	0.0300222958069509	0.945592383375274	0.999751676812632
Q9UHX1	Poly(U)-binding-splicing factor PUF60	PUF60	PUF60	Homo sapiens	0.037459785317287	0.957402299887902	0.999270775575051	0.156913029933197	0.80257134204028	0.999751676812632
Q9UJU6	Drebrin-like protein	DBNL	DBNL	Homo sapiens	-0.266225147982427	0.754105931101559	0.999270775575051	-0.798661156222765	0.356755883014017	0.999751676812632
Q9UJZ1	Stomatin-like protein 2, mitochondrial	STOML2	STML2	Homo sapiens	-0.43557824897947	0.641940665455842	0.999270775575051	0.159402442003904	0.850187240421302	0.999751676812632
Q9UK76	Jupiter microtubule associated homolog 1	JPT1	JUPI1	Homo sapiens	0.947436034394123	0.312469405414005	0.999270775575051	0.120767826110242	0.892938339371475	0.999751676812632
Q9UKE5	TRAF2 and NCK-interacting protein kinase	TNIK	TNIK	Homo sapiens	-0.233240814765972	0.795204423437897	0.999270775575051	-0.19434796972439	0.819203557412277	0.999751676812632
Q9UKK9	ADP-sugar pyrophosphatase	NUDT5	NUDT5	Homo sapiens	0.181439256217161	0.844743103831501	0.999270775575051	0.4479920074382	0.662262476600737	0.999751676812632
Q9UKY7	Protein CDV3 homolog	CDV3	CDV3	Homo sapiens	-0.278714252624947	0.624787955933741	0.999270775575051	0.277501681179751	0.606187589852227	0.999751676812632
Q9UL46	Proteasome activator complex subunit 2	PSME2	PSME2	Homo sapiens	0.304624912221763	0.536896829049994	0.999270775575051	0.268390248255852	0.595882054704941	0.999751676812632
Q9ULC4	Malignant T-cell-amplified sequence 1	MCTS1	MCTS1	Homo sapiens	-0.917481714112774	0.437310881722781	0.999270775575051	-0.501290020345535	0.653981177959954	0.999751676812632
Q9ULV4	Coronin-1C	CORO1C	COR1C	Homo sapiens	0.0477394403538659	0.88830094403256	0.999270775575051	-0.114882420436959	0.726396401493212	0.999751676812632
Q9UMS4	Pre-mRNA-processing factor 19	PRPF19	PRP19	Homo sapiens	0.152156041156587	0.872577129016613	0.999270775575051	-0.456022242313126	0.596887168611169	0.999751676812632
Q9UNM6	26S proteasome non-ATPase regulatory subunit 13	PSMD13	PSD13	Homo sapiens	0.436974903163747	0.601324871096328	0.999270775575051	0.1440968233949	0.8609572672611	0.999751676812632
Q9UNZ2	NSFL1 cofactor p47	NSFL1C	NSF1C	Homo sapiens	-0.140433288117236	0.845776643857755	0.999270775575051	-0.200308809859293	0.778789228485477	0.999751676812632
Q9UPN3	Microtubule-actin cross-linking factor 1, isoforms 1/2/3/5	MACF1	MACF1	Homo sapiens	0.168301284159513	0.696601437095063	0.999270775575051	-0.39877121278314	0.315518879339328	0.999751676812632
Q9UPQ0	LIM and calponin homology domains-containing protein 1	LIMCH1	LIMC1	Homo sapiens	0.829299434734999	0.436278040658291	0.999270775575051	0.164667101439024	0.869300734752416	0.999751676812632
Q9UQ35	Serine/arginine repetitive matrix protein 2	SRRM2	SRRM2	Homo sapiens	0.68070170551997	0.695365744459445	0.999270775575051	-1.51688163215602	0.297305189349144	0.999751676812632
Q9UQ80	Proliferation-associated protein 2G4	PA2G4	PA2G4	Homo sapiens	-0.249325028297754	0.53721540437311	0.999270775575051	0.144163425871848	0.709878232151437	0.999751676812632
Q9Y224	RNA transcription, translation and transport factor protein	RTRAF	RTRAF	Homo sapiens	-0.00977722091043876	0.989831250419017	0.999270775575051	0.116414856169315	0.886272656973651	0.999751676812632
Q9Y262	Eukaryotic translation initiation factor 3 subunit L	EIF3L	EIF3L	Homo sapiens	-0.787563314867583	0.356928523363735	0.999270775575051	-0.760351007717591	0.373536979713034	0.999751676812632
Q9Y265	RuvB-like 1	RUVBL1	RUVB1	Homo sapiens	-0.00769100553420931	0.989465699863916	0.999270775575051	0.425208396160985	0.482537387519315	0.999751676812632
Q9Y266	Nuclear migration protein nudC	NUDC	NUDC	Homo sapiens	-0.198149244053718	0.802866318655506	0.999270775575051	-0.104134736659649	0.891021901697511	0.999751676812632
Q9Y277	Voltage-dependent anion-selective channel protein 3	VDAC3	VDAC3	Homo sapiens	-0.280208868869016	0.538312524367677	0.999270775575051	0.00380863424005401	0.992920890453564	0.999751676812632
Q9Y281	Cofilin-2	CFL2	COF2	Homo sapiens	0.107266195277339	0.730848477868099	0.999270775575051	0.218000002320609	0.480502563635967	0.999751676812632
Q9Y2J2	Band 4.1-like protein 3	EPB41L3	E41L3	Homo sapiens	-0.936161666946646	0.32337050822976	0.999270775575051	0.0441884695992906	0.958612432322345	0.999751676812632
Q9Y2T7	Y-box-binding protein 2	YBX2	YBOX2	Homo sapiens	1.08773687120715	0.226211062863814	0.999270775575051	0.805807014080808	0.387844176970777	0.999751676812632
Q9Y2V2	Calcium-regulated heat-stable protein 1	CARHSP1	CHSP1	Homo sapiens	0.0367272192537648	0.973559815301514	0.999270775575051	-0.379275674141779	0.75276351537015	0.999751676812632
Q9Y2X3	Nucleolar protein 58	NOP58	NOP58	Homo sapiens	-0.622577016543861	0.475965093346741	0.999270775575051	0.635439413788856	0.457298184552188	0.999751676812632
Q9Y2Z9	Ubiquinone biosynthesis monooxygenase COQ6, mitochondrial	COQ6	COQ6	Homo sapiens	-0.456207670476958	0.73381780452385	0.999270775575051	-1.19484339132355	0.295880155759386	0.999751676812632
Q9Y3F4	Serine-threonine kinase receptor-associated protein	STRAP	STRAP	Homo sapiens	-0.145073915153534	0.807415718418633	0.999270775575051	0.286832506626281	0.592789519420432	0.999751676812632
Q9Y3I0	RNA-splicing ligase RtcB homolog	RTCB	RTCB	Homo sapiens	-0.204232113402511	0.816260335242635	0.999270775575051	-1.62904065588768	0.0806060965158111	0.999751676812632
Q9Y490	Talin-1	TLN1	TLN1	Homo sapiens	-0.0867186045726746	0.75490218308528	0.999270775575051	-0.105099338982447	0.701475375507886	0.999751676812632
Q9Y4G6	Talin-2	TLN2	TLN2	Homo sapiens	0.0987783085076542	0.878504424930629	0.999270775575051	0.682858903382756	0.276613038775201	0.999751676812632
Q9Y4L1	Hypoxia up-regulated protein 1	HYOU1	HYOU1	Homo sapiens	0.611490098965698	0.275281094391277	0.999270775575051	-0.495475790267864	0.349128696033844	0.999751676812632
Q9Y570	Protein phosphatase methylesterase 1	PPME1	PPME1	Homo sapiens	-0.59980581505783	0.474419239066225	0.999270775575051	-0.696387885152674	0.403069159041896	0.999751676812632
Q9Y617	Phosphoserine aminotransferase	PSAT1	SERC	Homo sapiens	0.27330947456942	0.765932650075567	0.999270775575051	0.426359707546793	0.612148612555041	0.999751676812632
Q9Y678	Coatomer subunit gamma-1	COPG1	COPG1	Homo sapiens	0.147532521218577	0.796112821981048	0.999270775575051	-0.314069529478204	0.572336579769626	0.999751676812632
Q9Y696	Chloride intracellular channel protein 4	CLIC4	CLIC4	Homo sapiens	0.0578118615346933	0.865107687989658	0.999270775575051	-0.255639630111301	0.445408627718379	0.999751676812632
Q9Y6E0	Serine/threonine-protein kinase 24	STK24	STK24	Homo sapiens	-1.97199428374559	0.117360701796669	0.999270775575051	-0.108019854590036	0.920023272230863	0.999751676812632
