# Supplementary material for: Bidirectional Hypoxic Extracellular Vesicle Signaling Between Müller Glia and Retinal Pigment Epithelium Regulates Retinal Metabolism and Barrier Function
Source: Biology (Basel). 2025 Aug 7;14(8):1014. doi: 10.3390/biology14081014 (PMC12383891; doi:10.3390/biology14081014)
Supplement: Supplementary file 1 [file biology-14-01014-s001.zip › biology-3720805-supplementary/RPE_EV24_HvsC_over representation analysis.csv]

EnrichmentType	ID	Description	GeneRatio	BgRatio	RichFactor	FoldEnrichment	zScore	pvalue	p.adjust	qvalue	geneID	Count
BP	GO:0046390	ribose phosphate biosynthetic process	Jun-49	233/18888	0.025751073	9.926250328	6.991977193	2.96550719665643e-05	0.015746843	0.012252227	ACOT7/AK1/PYGL/ACAT1/ATP5PO/TMSB4X	6
KEGG	hsa04141	Protein processing in endoplasmic reticulum	Jun-36	170/8846	0.035294118	8.67254902	6.45678872	5.56756062060912e-05	0.005122156	0.004747078	PDIA4/DNAJB1/SEC24C/SEC23A/UGGT1/RRBP1	6
BP	GO:0006888	endoplasmic reticulum to Golgi vesicle-mediated transport	May-49	132/18888	0.037878788	14.60111317	7.997272878	2.30190064883845e-05	0.015746843	0.012252227	USO1/ARCN1/TMED10/SEC24C/SEC23A	5
BP	GO:0009152	purine ribonucleotide biosynthetic process	May-49	211/18888	0.023696682	9.134345681	6.059836405	0.000212147	0.034547551	0.026880591	ACOT7/AK1/ACAT1/ATP5PO/TMSB4X	5
BP	GO:0009260	ribonucleotide biosynthetic process	May-49	226/18888	0.022123894	8.5280838	5.80644316	0.000291425	0.034547551	0.026880591	ACOT7/AK1/ACAT1/ATP5PO/TMSB4X	5
BP	GO:0006164	purine nucleotide biosynthetic process	May-49	256/18888	0.01953125	7.52869898	5.363737272	0.000515495	0.039103998	0.030425848	ACOT7/AK1/ACAT1/ATP5PO/TMSB4X	5
BP	GO:0072522	purine-containing compound biosynthetic process	May-49	264/18888	0.018939394	7.300556586	5.257690357	0.000592702	0.041963282	0.032650586	ACOT7/AK1/ACAT1/ATP5PO/TMSB4X	5
BP	GO:0009165	nucleotide biosynthetic process	May-49	293/18888	0.017064846	6.5779759	4.907529959	0.00094715	0.045357911	0.035291863	ACOT7/AK1/ACAT1/ATP5PO/TMSB4X	5
BP	GO:0048193	Golgi vesicle transport	May-49	294/18888	0.017006803	6.555601833	4.896310733	0.000961674	0.045357911	0.035291863	USO1/ARCN1/TMED10/SEC24C/SEC23A	5
BP	GO:1901293	nucleoside phosphate biosynthetic process	May-49	295/18888	0.016949153	6.533379453	4.88514359	0.000976363	0.045357911	0.035291863	ACOT7/AK1/ACAT1/ATP5PO/TMSB4X	5
CC	GO:0030662	coated vesicle membrane	May-49	205/19894	0.024390244	9.902439024	6.36644129	0.000145971	0.007399608	0.004889993	USO1/ARCN1/TMED10/SEC24C/SEC23A	5
CC	GO:0030135	coated vesicle	May-49	317/19894	0.015772871	6.403785489	4.819225977	0.001068865	0.024671834	0.016304256	USO1/ARCN1/TMED10/SEC24C/SEC23A	5
CC	GO:0098978	glutamatergic synapse	May-49	409/19894	0.012224939	4.963325183	4.024331847	0.003251013	0.044686231	0.02953067	FLOT1/EIF4E/PRKAR1A/DNAJB1/ELAVL1	5
MF	GO:0045296	cadherin binding	May-49	333/18522	0.015015015	5.675675676	4.43428523	0.001817767	0.03585713	0.023350317	USO1/DNAJB1/LASP1/TMOD3/STK24	5
BP	GO:0009062	fatty acid catabolic process	Apr-49	106/18888	0.037735849	14.54601463	7.132539115	0.000163482	0.034547551	0.026880591	ACOT7/SCP2/ACAT1/HADHB	4
BP	GO:0072329	monocarboxylic acid catabolic process	Apr-49	131/18888	0.030534351	11.77005764	6.308448956	0.000367698	0.034962917	0.027203777	ACOT7/SCP2/ACAT1/HADHB	4
CC	GO:0012507	ER to Golgi transport vesicle membrane	Apr-49	64/19894	0.0625	25.375	9.705007693	1.85100881466496e-05	0.00412775	0.002727802	USO1/TMED10/SEC24C/SEC23A	4
CC	GO:0030134	COPII-coated ER to Golgi transport vesicle	Apr-49	94/19894	0.042553191	17.27659574	7.859909374	8.41522135842678e-05	0.007399608	0.004889993	USO1/TMED10/SEC24C/SEC23A	4
CC	GO:0042470	melanosome	Apr-49	112/19894	0.035714286	14.5	7.119185526	0.00016591	0.007399608	0.004889993	TPP1/FLOT1/PDIA4/TMED10	4
CC	GO:0048770	pigment granule	Apr-49	112/19894	0.035714286	14.5	7.119185526	0.00016591	0.007399608	0.004889993	TPP1/FLOT1/PDIA4/TMED10	4
NA	GO:1904813	ficolin-1-rich granule lumen	Apr-49	124/19894	0.032258065	13.09677419	6.714284069	0.000245235	0.009114583	0.006023326	PYGL/LTA4H/GNS/HUWE1	4
NA	GO:0101002	ficolin-1-rich granule	Apr-49	185/19894	0.021621622	8.778378378	5.281597053	0.00110636	0.024671834	0.016304256	PYGL/LTA4H/GNS/HUWE1	4
CC	GO:0030658	transport vesicle membrane	Apr-49	238/19894	0.016806723	6.823529412	4.49106985	0.00277537	0.041804128	0.027626046	USO1/TMED10/SEC24C/SEC23A	4
CC	GO:0045111	intermediate filament cytoskeleton	Apr-49	252/19894	0.015873016	6.444444444	4.321988603	0.003406574	0.044686231	0.02953067	LMNB1/EPPK1/KRT26/PFDN5	4
KEGG	hsa04910	Insulin signaling pathway	Apr-36	138/8846	0.028985507	7.122383253	4.633541533	0.002267543	0.06953797	0.064445945	FLOT1/EIF4E/PYGL/PRKAR1A	4
BP	GO:0035459	vesicle cargo loading	Mar-49	34/18888	0.088235294	34.0120048	9.825625652	9.27790580961643e-05	0.032843787	0.025554934	TMED10/SEC24C/SEC23A	3
BP	GO:0090114	COPII-coated vesicle budding	Mar-49	44/18888	0.068181818	26.28200371	8.562525706	0.000201632	0.034547551	0.026880591	TMED10/SEC24C/SEC23A	3
BP	GO:0044273	sulfur compound catabolic process	Mar-49	48/18888	0.0625	24.09183673	8.169382954	0.000261409	0.034547551	0.026880591	ACOT7/GNS/ACAT1	3
BP	GO:0006635	fatty acid beta-oxidation	Mar-49	75/18888	0.04	15.41877551	6.380880206	0.000971628	0.045357911	0.035291863	SCP2/ACAT1/HADHB	3
BP	GO:0061077	chaperone-mediated protein folding	Mar-49	75/18888	0.04	15.41877551	6.380880206	0.000971628	0.045357911	0.035291863	PDIA4/DNAJB1/PFDN5	3
BP	GO:0030239	myofibril assembly	Mar-49	77/18888	0.038961039	15.01828783	6.286153779	0.001048747	0.046407064	0.036108183	PRKAR1A/TTN/TMOD3	3
BP	GO:0055002	striated muscle cell development	Mar-49	79/18888	0.037974684	14.63807802	6.194902422	0.001129638	0.04798701	0.037337499	PRKAR1A/TTN/TMOD3	3
CC	GO:0030120	vesicle coat	Mar-49	63/19894	0.047619048	19.33333333	7.242058555	0.000502589	0.016011043	0.010580817	ARCN1/SEC24C/SEC23A	3
CC	GO:0030117	membrane coat	Mar-49	97/19894	0.030927835	12.55670103	5.669472899	0.001759695	0.030185542	0.019947962	ARCN1/SEC24C/SEC23A	3
CC	GO:0048475	coated membrane	Mar-49	97/19894	0.030927835	12.55670103	5.669472899	0.001759695	0.030185542	0.019947962	ARCN1/SEC24C/SEC23A	3
MF	GO:0003988	acetyl-CoA C-acyltransferase activity	Mar-49	7/18522	0.428571429	162	21.94191754	6.04464812584415e-07	0.000142654	9.28966975129733e-05	SCP2/ACAT1/HADHB	3
MF	GO:0016408	C-acyltransferase activity	Mar-49	20/18522	0.15	56.7	12.83578386	1.92171385235857e-05	0.001615331	0.001051911	SCP2/ACAT1/HADHB	3
MF	GO:0030527	structural constituent of chromatin	Mar-49	97/18522	0.030927835	11.69072165	5.436891695	0.002154417	0.039110956	0.025469222	HMGA1/H3C14/MACROH2A2	3
KEGG	hsa01212	Fatty acid metabolism	Mar-36	57/8846	0.052631579	12.93274854	5.777239862	0.001557668	0.06953797	0.064445945	SCP2/ACAT1/HADHB	3
KEGG	hsa05034	Alcoholism	Mar-36	188/8846	0.015957447	3.921099291	2.587787841	0.040381118	0.371506286	0.344302165	GNAO1/H3C14/MACROH2A2	3
KEGG	hsa04820	Cytoskeleton in muscle cells	Mar-36	232/8846	0.012931034	3.177442529	2.148327435	0.06748805	0.429113615	0.397691108	LMNB1/TTN/TMOD3	3
BP	GO:0015937	coenzyme A biosynthetic process	Feb-49	10/18888	0.2	77.09387755	12.27502348	0.000292776	0.034547551	0.026880591	ACOT7/ACAT1	2
BP	GO:0033869	nucleoside bisphosphate catabolic process	Feb-49	12/18888	0.166666667	64.24489796	11.17665234	0.000427983	0.034962917	0.027203777	ACOT7/ACAT1	2
BP	GO:0034031	ribonucleoside bisphosphate catabolic process	Feb-49	12/18888	0.166666667	64.24489796	11.17665234	0.000427983	0.034962917	0.027203777	ACOT7/ACAT1	2
BP	GO:0034034	purine nucleoside bisphosphate catabolic process	Feb-49	12/18888	0.166666667	64.24489796	11.17665234	0.000427983	0.034962917	0.027203777	ACOT7/ACAT1	2
BP	GO:0090110	COPII-coated vesicle cargo loading	Feb-49	16/18888	0.125	48.18367347	9.629270442	0.00077301	0.045357911	0.035291863	SEC24C/SEC23A	2
BP	GO:0015936	coenzyme A metabolic process	Feb-49	18/18888	0.111111111	42.82993197	9.054991936	0.000982328	0.045357911	0.035291863	ACOT7/ACAT1	2
BP	GO:1901569	fatty acid derivative catabolic process	Feb-49	18/18888	0.111111111	42.82993197	9.054991936	0.000982328	0.045357911	0.035291863	ACOT7/ACAT1	2
CC	GO:0030127	COPII vesicle coat	Feb-49	16/19894	0.125	50.75	9.892119702	0.000697624	0.019446266	0.012850966	SEC24C/SEC23A	2
CC	GO:0030137	COPI-coated vesicle	Feb-49	25/19894	0.08	32.48	7.825991157	0.001719561	0.030185542	0.019947962	ARCN1/TMED10	2
CC	GO:0070971	endoplasmic reticulum exit site	Feb-49	32/19894	0.0625	25.375	6.856946397	0.002811937	0.041804128	0.027626046	SEC24C/SEC23A	2
MF	GO:0050633	acetyl-CoA C-myristoyltransferase activity	Feb-49	3/18522	0.666666667	252	22.39170293	2.05338729596349e-05	0.001615331	0.001051911	SCP2/HADHB	2
MF	GO:0036042	long-chain fatty acyl-CoA binding	Feb-49	4/18522	0.5	189	19.36655376	4.0998276759107e-05	0.002418898	0.001575197	ACOT7/SCP2	2
MF	GO:0003985	acetyl-CoA C-acetyltransferase activity	Feb-49	6/18522	0.333333333	126	15.77152152	0.000102149	0.004821448	0.003139747	ACAT1/HADHB	2
MF	GO:0016453	C-acetyltransferase activity	Feb-49	7/18522	0.285714286	108	14.58251663	0.000142767	0.005615512	0.003656846	ACAT1/HADHB	2
MF	GO:0019107	myristoyltransferase activity	Feb-49	11/18522	0.181818182	68.72727273	11.57194952	0.000371393	0.01252125	0.008153892	SCP2/HADHB	2
MF	GO:0000062	fatty-acyl-CoA binding	Feb-49	16/18522	0.125	47.25	9.531845411	0.000803493	0.023703055	0.015435531	ACOT7/SCP2	2
MF	GO:1901567	fatty acid derivative binding	Feb-49	17/18522	0.117647059	44.47058824	9.235001573	0.000909089	0.023838331	0.015523623	ACOT7/SCP2	2
MF	GO:0120227	acyl-CoA binding	Feb-49	19/18522	0.105263158	39.78947368	8.712266543	0.001139191	0.026884917	0.017507573	ACOT7/SCP2	2
MF	GO:0106222	lncRNA binding	Feb-49	24/18522	0.083333333	31.5	7.700246241	0.001823244	0.03585713	0.023350317	HADHB/ELAVL1	2
MF	GO:0035925	mRNA 3'-UTR AU-rich region binding	Feb-49	28/18522	0.071428571	27	7.090852929	0.002480264	0.041810161	0.027226956	HNRNPA0/ELAVL1	2
KEGG	hsa00900	Terpenoid backbone biosynthesis	Feb-36	23/8846	0.086956522	21.36714976	6.251701736	0.003860981	0.081299306	0.075346038	FDPS/ACAT1	2
KEGG	hsa00062	Fatty acid elongation	Feb-36	27/8846	0.074074074	18.20164609	5.722086699	0.005302129	0.081299306	0.075346038	ACOT7/HADHB	2
KEGG	hsa01040	Biosynthesis of unsaturated fatty acids	Feb-36	27/8846	0.074074074	18.20164609	5.722086699	0.005302129	0.081299306	0.075346038	ACOT7/SCP2	2
KEGG	hsa00071	Fatty acid degradation	Feb-36	43/8846	0.046511628	11.42894057	4.381989012	0.013096002	0.172118878	0.159515208	ACAT1/HADHB	2
KEGG	hsa00280	Valine, leucine and isoleucine degradation	Feb-36	48/8846	0.041666667	10.23842593	4.10240786	0.016152722	0.185756301	0.172154009	ACAT1/HADHB	2
KEGG	hsa04146	Peroxisome	Feb-36	83/8846	0.024096386	5.921017403	2.879252523	0.044606156	0.373069666	0.345751063	AGPS/SCP2	2
KEGG	hsa03013	Nucleocytoplasmic transport	Feb-36	108/8846	0.018518519	4.550411523	2.372994692	0.071136894	0.429113615	0.397691108	KPNA4/TPR	2
KEGG	hsa04142	Lysosome	Feb-36	132/8846	0.015151515	3.723063973	2.014875643	0.100272059	0.502862974	0.466040056	TPP1/GNS	2
KEGG	hsa04915	Estrogen signaling pathway	Feb-36	139/8846	0.014388489	3.535571543	1.926021859	0.109318038	0.502862974	0.466040056	GNAO1/KRT26	2
KEGG	hsa05322	Systemic lupus erythematosus	Feb-36	139/8846	0.014388489	3.535571543	1.926021859	0.109318038	0.502862974	0.466040056	H3C14/MACROH2A2	2
KEGG	hsa04217	Necroptosis	Feb-36	159/8846	0.012578616	3.090845563	1.700582954	0.136270371	0.541226376	0.501594239	PYGL/MACROH2A2	2
KEGG	hsa05164	Influenza A	Feb-36	172/8846	0.011627907	2.857235142	1.572293511	0.154523854	0.541226376	0.501594239	FDPS/DNAJB1	2
KEGG	hsa04613	Neutrophil extracellular trap formation	Feb-36	192/8846	0.010416667	2.559606481	1.396591566	0.183468641	0.541226376	0.501594239	H3C14/MACROH2A2	2
KEGG	hsa05130	Pathogenic Escherichia coli infection	Feb-36	203/8846	0.009852217	2.420908593	1.309164192	0.199730896	0.556825529	0.516051119	TMED10/SEC24C	2
KEGG	hsa05014	Amyotrophic lateral sclerosis	Feb-36	371/8846	0.005390836	1.324648098	0.408359045	0.449425052	0.608045659	0.563520577	TPR/ATP5PO	2
KEGG	hsa00740	Riboflavin metabolism	Jan-36	Aug-46	0.125	30.71527778	5.374771481	0.032109635	0.328231825	0.304196542	BLVRB	1
KEGG	hsa00730	Thiamine metabolism	Jan-36	15/8846	0.066666667	16.38148148	3.811106357	0.059381507	0.429113615	0.397691108	AK1	1
KEGG	hsa00120	Primary bile acid biosynthesis	Jan-36	17/8846	0.058823529	14.45424837	3.549280782	0.067035262	0.429113615	0.397691108	SCP2	1
KEGG	hsa00531	Glycosaminoglycan degradation	Jan-36	19/8846	0.052631579	12.93274854	3.328303646	0.074628455	0.429113615	0.397691108	GNS	1
KEGG	hsa00650	Butanoate metabolism	Jan-36	27/8846	0.037037037	9.100823045	2.694719537	0.104404869	0.502862974	0.466040056	ACAT1	1
KEGG	hsa00630	Glyoxylate and dicarboxylate metabolism	Jan-36	31/8846	0.032258065	7.926523297	2.469432745	0.118941646	0.521077689	0.482920971	ACAT1	1
KEGG	hsa05216	Thyroid cancer	Jan-36	37/8846	0.027027027	6.641141141	2.19794458	0.1403176	0.541226376	0.501594239	TPR	1
KEGG	hsa00500	Starch and sucrose metabolism	Jan-36	40/8846	0.025	6.143055556	2.083886617	0.15081564	0.541226376	0.501594239	PYGL	1
KEGG	hsa00380	Tryptophan metabolism	Jan-36	42/8846	0.023809524	5.850529101	2.014122855	0.157744979	0.541226376	0.501594239	ACAT1	1
KEGG	hsa04975	Fat digestion and absorption	Jan-36	43/8846	0.023255814	5.714470284	1.980906579	0.161189002	0.541226376	0.501594239	ACAT1	1
KEGG	hsa00860	Porphyrin metabolism	Jan-36	46/8846	0.02173913	5.34178744	1.887201845	0.171439124	0.541226376	0.501594239	BLVRB	1
KEGG	hsa00620	Pyruvate metabolism	Jan-36	47/8846	0.021276596	5.228132388	1.857774776	0.174828691	0.541226376	0.501594239	ACAT1	1
KEGG	hsa00565	Ether lipid metabolism	Jan-36	50/8846	0.02	4.914444444	1.774290554	0.184916705	0.541226376	0.501594239	AGPS	1
KEGG	hsa05110	Vibrio cholerae infection	Jan-36	51/8846	0.019607843	4.818082789	1.74793276	0.188252653	0.541226376	0.501594239	PDIA4	1
KEGG	hsa04730	Long-term depression	Jan-36	60/8846	0.016666667	4.09537037	1.537817723	0.217684905	0.580626154	0.538108907	GNAO1	1
KEGG	hsa00590	Arachidonic acid metabolism	Jan-36	61/8846	0.016393443	4.028233151	1.517034854	0.220890385	0.580626154	0.538108907	LTA4H	1
KEGG	hsa00310	Lysine degradation	Jan-36	63/8846	0.015873016	3.900352734	1.476766619	0.227263081	0.580783429	0.538254665	ACAT1	1
KEGG	hsa04918	Thyroid hormone synthesis	Jan-36	75/8846	0.013333333	3.276296296	1.265456097	0.264448401	0.584799142	0.541976322	PDIA4	1
KEGG	hsa03320	PPAR signaling pathway	Jan-36	76/8846	0.013157895	3.233187135	1.249810968	0.267467425	0.584799142	0.541976322	SCP2	1
KEGG	hsa01521	EGFR tyrosine kinase inhibitor resistance	Jan-36	80/8846	0.0125	3.071527778	1.189726777	0.2794235	0.584799142	0.541976322	EIF4E	1
KEGG	hsa01232	Nucleotide metabolism	Jan-36	85/8846	0.011764706	2.890849673	1.119700418	0.294102023	0.584799142	0.541976322	AK1	1
KEGG	hsa04727	GABAergic synapse	Jan-36	89/8846	0.011235955	2.760923845	1.067259717	0.305635145	0.584799142	0.541976322	GNAO1	1
KEGG	hsa04211	Longevity regulating pathway	Jan-36	90/8846	0.011111111	2.730246914	1.054602208	0.308489677	0.584799142	0.541976322	EIF4E	1
KEGG	hsa05032	Morphine addiction	Jan-36	91/8846	0.010989011	2.7002442	1.042116178	0.311332798	0.584799142	0.541976322	GNAO1	1
KEGG	hsa04657	IL-17 signaling pathway	Jan-36	95/8846	0.010526316	2.586549708	0.993799694	0.322592065	0.584799142	0.541976322	ELAVL1	1
KEGG	hsa04713	Circadian entrainment	Jan-36	97/8846	0.010309278	2.533218786	0.970561379	0.328154381	0.584799142	0.541976322	GNAO1	1
KEGG	hsa05410	Hypertrophic cardiomyopathy	Jan-36	99/8846	0.01010101	2.482042649	0.947896567	0.333672282	0.584799142	0.541976322	TTN	1
KEGG	hsa05150	Staphylococcus aureus infection	Jan-36	100/8846	0.01	2.457222222	0.936770625	0.336414685	0.584799142	0.541976322	KRT26	1
KEGG	hsa04916	Melanogenesis	Jan-36	101/8846	0.00990099	2.432893289	0.925777973	0.339146113	0.584799142	0.541976322	GNAO1	1
KEGG	hsa05142	Chagas disease	Jan-36	103/8846	0.009708738	2.385652643	0.904180137	0.344576216	0.584799142	0.541976322	GNAO1	1
KEGG	hsa04137	Mitophagy - animal	Jan-36	105/8846	0.00952381	2.34021164	0.88307927	0.34996293	0.584799142	0.541976322	HUWE1	1
KEGG	hsa05414	Dilated cardiomyopathy	Jan-36	105/8846	0.00952381	2.34021164	0.88307927	0.34996293	0.584799142	0.541976322	TTN	1
KEGG	hsa04922	Glucagon signaling pathway	Jan-36	107/8846	0.009345794	2.296469367	0.862453112	0.355306593	0.584799142	0.541976322	PYGL	1
KEGG	hsa04066	HIF-1 signaling pathway	Jan-36	109/8846	0.009174312	2.254332314	0.842280811	0.360607539	0.584799142	0.541976322	EIF4E	1
KEGG	hsa04931	Insulin resistance	Jan-36	109/8846	0.009174312	2.254332314	0.842280811	0.360607539	0.584799142	0.541976322	PYGL	1
KEGG	hsa05145	Toxoplasmosis	Jan-36	111/8846	0.009009009	2.213713714	0.822542806	0.365866098	0.584799142	0.541976322	GNAO1	1
KEGG	hsa04725	Cholinergic synapse	Jan-36	115/8846	0.008695652	2.136714976	0.784297305	0.376257376	0.584799142	0.541976322	GNAO1	1
KEGG	hsa04726	Serotonergic synapse	Jan-36	115/8846	0.008695652	2.136714976	0.784297305	0.376257376	0.584799142	0.541976322	GNAO1	1
KEGG	hsa01200	Carbon metabolism	Jan-36	116/8846	0.00862069	2.118295019	0.77497997	0.378829216	0.584799142	0.541976322	ACAT1	1
KEGG	hsa04724	Glutamatergic synapse	Jan-36	116/8846	0.00862069	2.118295019	0.77497997	0.378829216	0.584799142	0.541976322	GNAO1	1
KEGG	hsa03082	ATP-dependent chromatin remodeling	Jan-36	117/8846	0.008547009	2.100189934	0.765756278	0.381390745	0.584799142	0.541976322	MACROH2A2	1
KEGG	hsa04152	AMPK signaling pathway	Jan-36	122/8846	0.008196721	2.014116576	0.720978282	0.394045126	0.594297568	0.55077921	ELAVL1	1
KEGG	hsa00230	Purine metabolism	Jan-36	128/8846	0.0078125	1.919704861	0.66997292	0.408898421	0.601742274	0.557678766	AK1	1
KEGG	hsa04926	Relaxin signaling pathway	Jan-36	130/8846	0.007692308	1.89017094	0.653579908	0.413770396	0.601742274	0.557678766	GNAO1	1
KEGG	hsa04728	Dopaminergic synapse	Jan-36	132/8846	0.007575758	1.861531987	0.63747302	0.418603321	0.601742274	0.557678766	GNAO1	1
KEGG	hsa04210	Apoptosis	Jan-36	136/8846	0.007352941	1.806781046	0.606077662	0.428153237	0.603395703	0.55921112	LMNB1	1
KEGG	hsa00190	Oxidative phosphorylation	Jan-36	138/8846	0.007246377	1.780595813	0.590770452	0.43287083	0.603395703	0.55921112	ATP5PO	1
KEGG	hsa04120	Ubiquitin mediated proteolysis	Jan-36	142/8846	0.007042254	1.730438185	0.560893509	0.442192771	0.607190074	0.562727643	HUWE1	1
KEGG	hsa04723	Retrograde endocannabinoid signaling	Jan-36	149/8846	0.006711409	1.649142431	0.510811436	0.458148941	0.608072832	0.563545759	GNAO1	1
KEGG	hsa01240	Biosynthesis of cofactors	Jan-36	153/8846	0.006535948	1.606027596	0.483354194	0.467066581	0.608072832	0.563545759	AK1	1
KEGG	hsa04921	Oxytocin signaling pathway	Jan-36	154/8846	0.006493506	1.595598846	0.476613746	0.469273598	0.608072832	0.563545759	GNAO1	1
KEGG	hsa04150	mTOR signaling pathway	Jan-36	158/8846	0.006329114	1.555203938	0.450125265	0.478013146	0.610794575	0.566068199	EIF4E	1
KEGG	hsa03010	Ribosome	Jan-36	172/8846	0.005813953	1.428617571	0.362857998	0.507513423	0.639605958	0.592769823	RPS28	1
KEGG	hsa05202	Transcriptional misregulation in cancer	Jan-36	193/8846	0.005181347	1.273172136	0.245269709	0.54874718	0.682226224	0.632269155	H3C14	1
KEGG	hsa05415	Diabetic cardiomyopathy	Jan-36	205/8846	0.004878049	1.198644986	0.183943629	0.570781188	0.685748678	0.635533672	ATP5PO	1
KEGG	hsa04015	Rap1 signaling pathway	Jan-36	212/8846	0.004716981	1.159067086	0.149849207	0.583147494	0.685748678	0.635533672	GNAO1	1
KEGG	hsa05170	Human immunodeficiency virus 1 infection	Jan-36	213/8846	0.004694836	1.153625456	0.145072245	0.584885586	0.685748678	0.635533672	GNAO1	1
KEGG	hsa05207	Chemical carcinogenesis - receptor activation	Jan-36	215/8846	0.004651163	1.142894057	0.135586064	0.588340659	0.685748678	0.635533672	KPNA4	1
KEGG	hsa05166	Human T-cell leukemia virus 1 infection	Jan-36	223/8846	0.004484305	1.101893373	0.098510244	0.601883493	0.685748678	0.635533672	FDPS	1
KEGG	hsa05163	Human cytomegalovirus infection	Jan-36	226/8846	0.004424779	1.08726647	0.084949379	0.606849546	0.685748678	0.635533672	GNAO1	1
KEGG	hsa05208	Chemical carcinogenesis - reactive oxygen species	Jan-36	226/8846	0.004424779	1.08726647	0.084949379	0.606849546	0.685748678	0.635533672	ATP5PO	1
KEGG	hsa04810	Regulation of actin cytoskeleton	Jan-36	230/8846	0.004347826	1.068357488	0.067144336	0.613377356	0.685748678	0.635533672	TMSB4X	1
KEGG	hsa04714	Thermogenesis	Jan-36	235/8846	0.004255319	1.045626478	0.045314406	0.62138906	0.685748678	0.635533672	ATP5PO	1
KEGG	hsa05171	Coronavirus disease - COVID-19	Jan-36	238/8846	0.004201681	1.032446312	0.032435075	0.626118358	0.685748678	0.635533672	RPS28	1
KEGG	hsa05131	Shigellosis	Jan-36	249/8846	0.004016064	0.986836234	-0.01346848	0.642972702	0.691023472	0.640422211	H3C14	1
KEGG	hsa05132	Salmonella infection	Jan-36	251/8846	0.003984064	0.978972997	-0.021602475	0.645956724	0.691023472	0.640422211	KPNA4	1
KEGG	hsa05012	Parkinson disease	Jan-36	271/8846	0.003690037	0.906724067	-0.099689495	0.674494136	0.713258167	0.661028736	ATP5PO	1
KEGG	hsa05020	Prion disease	Jan-36	278/8846	0.003597122	0.883892886	-0.125734285	0.683943647	0.715031995	0.662672673	ATP5PO	1
KEGG	hsa05016	Huntington disease	Jan-36	311/8846	0.003215434	0.790103608	-0.240877158	0.725016176	0.749454923	0.694574929	ATP5PO	1
KEGG	hsa04151	PI3K-Akt signaling pathway	Jan-36	362/8846	0.002762431	0.678790669	-0.398891078	0.778481122	0.795780702	0.737508431	EIF4E	1
KEGG	hsa05010	Alzheimer disease	Jan-36	391/8846	0.002557545	0.628445581	-0.480359317	0.804221005	0.813058598	0.753521127	ATP5PO	1
KEGG	hsa05022	Pathways of neurodegeneration - multiple diseases	Jan-36	483/8846	0.002070393	0.508741661	-0.709765143	0.868066661	0.868066661	0.804501138	ATP5PO	1
