# Supplementary material for: Bidirectional Hypoxic Extracellular Vesicle Signaling Between Müller Glia and Retinal Pigment Epithelium Regulates Retinal Metabolism and Barrier Function
Source: Biology (Basel). 2025 Aug 7;14(8):1014. doi: 10.3390/biology14081014 (PMC12383891; doi:10.3390/biology14081014)
Supplement: Supplementary file 1 [file biology-14-01014-s001.zip › biology-3720805-supplementary/RPE_EV72_HvsC_over representation analysis.csv]

EnrichmentType	ID	Description	GeneRatio	BgRatio	RichFactor	FoldEnrichment	zScore	pvalue	p.adjust	qvalue	geneID	Count
CC	GO:0030055	cell-substrate junction	Jun-38	431/19894	0.013921114	7.288069361	5.773605751	0.000153187	0.009752923	0.006288741	CPNE3/EPPK1/RPS11/RPL19/LRP1/TWF1	6
CC	GO:0045111	intermediate filament cytoskeleton	May-38	252/19894	0.01984127	10.3874269	6.560697938	0.000111806	0.009752923	0.006288741	KRT1/KRT2/EPPK1/KRT26/PFDN5	5
CC	GO:0005925	focal adhesion	May-38	421/19894	0.011876485	6.217652207	4.73364626	0.001170259	0.024900185	0.016055782	CPNE3/RPS11/RPL19/LRP1/TWF1	5
BP	GO:0045109	intermediate filament organization	Apr-38	73/18888	0.054794521	27.23576063	10.08371563	1.37208520729957e-05	0.011444	0.009399673	KRT1/KRT2/EPPK1/KRT26	4
BP	GO:0045104	intermediate filament cytoskeleton organization	Apr-38	94/18888	0.042553191	21.15117581	8.793713635	3.72976271146709e-05	0.011444	0.009399673	KRT1/KRT2/EPPK1/KRT26	4
BP	GO:0045103	intermediate filament-based process	Apr-38	95/18888	0.042105263	20.92853186	8.742923174	3.88810864543755e-05	0.011444	0.009399673	KRT1/KRT2/EPPK1/KRT26	4
CC	GO:0022626	cytosolic ribosome	Apr-38	122/19894	0.032786885	17.16479724	7.834674058	8.45664231553559e-05	0.009752923	0.006288741	RPL15/RPS11/RPS21/RPL19	4
CC	GO:0044391	ribosomal subunit	Apr-38	193/19894	0.020725389	10.85028634	6.015606663	0.000489649	0.023380738	0.015076034	RPL15/RPS11/RPS21/RPL19	4
CC	GO:0005882	intermediate filament	Apr-38	216/19894	0.018518519	9.694931774	5.620806486	0.000746972	0.02377861	0.015332584	KRT1/KRT2/EPPK1/KRT26	4
CC	GO:0030016	myofibril	Apr-38	240/19894	0.016666667	8.725438596	5.26743697	0.001104962	0.024900185	0.016055782	RPL15/TWF1/AHNAK2/SYNE1	4
CC	GO:0043292	contractile fiber	Apr-38	250/19894	0.016	8.376421053	5.134483917	0.001284648	0.024900185	0.016055782	RPL15/TWF1/AHNAK2/SYNE1	4
CC	GO:0005840	ribosome	Apr-38	251/19894	0.015936255	8.343048857	5.121597299	0.001303675	0.024900185	0.016055782	RPL15/RPS11/RPS21/RPL19	4
MF	GO:0016874	ligase activity	Apr-38	166/18522	0.024096386	11.74508561	6.305230005	0.00036215	0.03999366	0.026638655	HARS1/ATP5F1C/LARS1/RTCB	4
MF	GO:0003735	structural constituent of ribosome	Apr-38	176/18522	0.022727273	11.0777512	6.090813556	0.000451906	0.03999366	0.026638655	RPL15/RPS11/RPS21/RPL19	4
KEGG	hsa03010	Ribosome	27-Apr	172/8846	0.023255814	7.619293712	4.850508791	0.001707684	0.109291799	0.104258624	RPL15/RPS11/RPS21/RPL19	4
KEGG	hsa05171	Coronavirus disease - COVID-19	27-Apr	238/8846	0.016806723	5.50638033	3.899297051	0.005509792	0.176313343	0.16819365	RPL15/RPS11/RPS21/RPL19	4
CC	GO:0045095	keratin filament	Mar-38	92/19894	0.032608696	17.0715103	6.759150771	0.000718084	0.02377861	0.015332584	KRT1/KRT2/EPPK1	3
CC	GO:0005766	primary lysosome	Mar-38	155/19894	0.019354839	10.1327674	4.993461779	0.003204308	0.049067885	0.031639254	CPNE3/GLB1/RAB5C	3
CC	GO:0042582	azurophil granule	Mar-38	155/19894	0.019354839	10.1327674	4.993461779	0.003204308	0.049067885	0.031639254	CPNE3/GLB1/RAB5C	3
CC	GO:0022627	cytosolic small ribosomal subunit	Feb-38	45/19894	0.044444444	23.26783626	6.542007199	0.003339699	0.049067885	0.031639254	RPS11/RPS21	2
KEGG	hsa00970	Aminoacyl-tRNA biosynthesis	27-Feb	66/8846	0.03030303	9.928170595	4.028174902	0.01706657	0.364086823	0.347319666	HARS1/LARS1	2
KEGG	hsa03082	ATP-dependent chromatin remodeling	27-Feb	117/8846	0.017094017	5.600506489	2.771644089	0.049107168	0.410555294	0.391648143	RBBP4/MACROH2A2	2
KEGG	hsa04148	Efferocytosis	27-Feb	157/8846	0.012738854	4.173625855	2.219942791	0.082314214	0.410555294	0.391648143	RAB5C/LRP1	2
KEGG	hsa04820	Cytoskeleton in muscle cells	27-Feb	232/8846	0.00862069	2.824393359	1.558049211	0.15706901	0.410555294	0.391648143	INF2/SYNE1	2
KEGG	hsa05131	Shigellosis	27-Feb	249/8846	0.008032129	2.63156329	1.444944828	0.175502691	0.421205642	0.401808014	CAST/UBE2N	2
KEGG	hsa05132	Salmonella infection	27-Feb	251/8846	0.007968127	2.610594658	1.432258156	0.17769613	0.421205642	0.401808014	RAB5C/AHNAK2	2
KEGG	hsa05010	Alzheimer disease	27-Feb	391/8846	0.00511509	1.675854883	0.756320998	0.336624909	0.506314374	0.482997265	ATP5F1C/LRP1	2
KEGG	hsa00130	Ubiquinone and other terpenoid-quinone biosynthesis	27-Jan	Nov-46	0.090909091	29.78451178	5.285341614	0.033085196	0.410555294	0.391648143	COQ6	1
KEGG	hsa00604	Glycosphingolipid biosynthesis - ganglio series	27-Jan	15/8846	0.066666667	21.84197531	4.469929707	0.044852785	0.410555294	0.391648143	GLB1	1
KEGG	hsa00511	Other glycan degradation	27-Jan	18/8846	0.055555556	18.20164609	4.041999243	0.053587846	0.410555294	0.391648143	GLB1	1
KEGG	hsa00531	Glycosaminoglycan degradation	27-Jan	19/8846	0.052631579	17.24366472	3.921709167	0.056482401	0.410555294	0.391648143	GLB1	1
KEGG	hsa00062	Fatty acid elongation	27-Jan	27/8846	0.037037037	12.13443073	3.205984053	0.079333925	0.410555294	0.391648143	HADHB	1
KEGG	hsa00052	Galactose metabolism	27-Jan	32/8846	0.03125	10.23842593	2.896727061	0.093344476	0.410555294	0.391648143	GLB1	1
KEGG	hsa00640	Propanoate metabolism	27-Jan	32/8846	0.03125	10.23842593	2.896727061	0.093344476	0.410555294	0.391648143	LDHAL6B	1
KEGG	hsa04130	SNARE interactions in vesicular transport	27-Jan	33/8846	0.03030303	9.928170595	2.843012009	0.096121842	0.410555294	0.391648143	STX19	1
KEGG	hsa03030	DNA replication	27-Jan	36/8846	0.027777778	9.100823045	2.694719537	0.104404869	0.410555294	0.391648143	MCM3	1
KEGG	hsa00071	Fatty acid degradation	27-Jan	43/8846	0.023255814	7.619293712	2.407418859	0.123448655	0.410555294	0.391648143	HADHB	1
KEGG	hsa04962	Vasopressin-regulated water reabsorption	27-Jan	44/8846	0.022727273	7.446127946	2.371677901	0.126137157	0.410555294	0.391648143	RAB5C	1
KEGG	hsa00620	Pyruvate metabolism	27-Jan	47/8846	0.021276596	6.970843184	2.270853224	0.134155106	0.410555294	0.391648143	LDHAL6B	1
KEGG	hsa00280	Valine, leucine and isoleucine degradation	27-Jan	48/8846	0.020833333	6.825617284	2.239193988	0.136811977	0.410555294	0.391648143	HADHB	1
KEGG	hsa05144	Malaria	27-Jan	50/8846	0.02	6.552592593	2.17850886	0.142102187	0.410555294	0.391648143	LRP1	1
KEGG	hsa04979	Cholesterol metabolism	27-Jan	51/8846	0.019607843	6.424110385	2.149397873	0.144735571	0.410555294	0.391648143	LRP1	1
KEGG	hsa00270	Cysteine and methionine metabolism	27-Jan	52/8846	0.019230769	6.300569801	2.121055969	0.14736117	0.410555294	0.391648143	LDHAL6B	1
KEGG	hsa00510	N-Glycan biosynthesis	27-Jan	53/8846	0.018867925	6.181691125	2.09344738	0.149979005	0.410555294	0.391648143	MOGS	1
KEGG	hsa00600	Sphingolipid metabolism	27-Jan	54/8846	0.018518519	6.067215364	2.066538651	0.152589101	0.410555294	0.391648143	GLB1	1
KEGG	hsa01212	Fatty acid metabolism	27-Jan	57/8846	0.01754386	5.747888239	1.989707846	0.160373162	0.410555294	0.391648143	HADHB	1
KEGG	hsa00010	Glycolysis / Gluconeogenesis	27-Jan	67/8846	0.014925373	4.889994472	1.768418259	0.18582587	0.424744845	0.405184228	LDHAL6B	1
KEGG	hsa05230	Central carbon metabolism in cancer	27-Jan	71/8846	0.014084507	4.614501826	1.691901945	0.195797493	0.432104812	0.412205248	LDHAL6B	1
KEGG	hsa03083	Polycomb repressive complex	27-Jan	83/8846	0.012048193	3.947344935	1.492673199	0.225011741	0.480025048	0.457918631	RBBP4	1
KEGG	hsa04657	IL-17 signaling pathway	27-Jan	95/8846	0.010526316	3.448732943	1.327686423	0.253202649	0.506314374	0.482997265	ELAVL1	1
KEGG	hsa05150	Staphylococcus aureus infection	27-Jan	100/8846	0.01	3.276296296	1.266616627	0.264655078	0.506314374	0.482997265	KRT26	1
KEGG	hsa05146	Amoebiasis	27-Jan	103/8846	0.009708738	3.180870191	1.231797502	0.271445156	0.506314374	0.482997265	RAB5C	1
KEGG	hsa04137	Mitophagy - animal	27-Jan	105/8846	0.00952381	3.120282187	1.209285606	0.275938289	0.506314374	0.482997265	RAB5C	1
KEGG	hsa04922	Glucagon signaling pathway	27-Jan	107/8846	0.009345794	3.061959155	1.187304754	0.280404731	0.506314374	0.482997265	LDHAL6B	1
KEGG	hsa04066	HIF-1 signaling pathway	27-Jan	109/8846	0.009174312	3.005776419	1.165831355	0.284844637	0.506314374	0.482997265	LDHAL6B	1
KEGG	hsa04152	AMPK signaling pathway	27-Jan	122/8846	0.008196721	2.685488767	1.037215693	0.313067569	0.506314374	0.482997265	ELAVL1	1
KEGG	hsa04142	Lysosome	27-Jan	132/8846	0.007575758	2.482042649	0.949205003	0.334044527	0.506314374	0.482997265	GLB1	1
KEGG	hsa00190	Oxidative phosphorylation	27-Jan	138/8846	0.007246377	2.374127751	0.900178369	0.346333146	0.506314374	0.482997265	ATP5F1C	1
KEGG	hsa04910	Insulin signaling pathway	27-Jan	138/8846	0.007246377	2.374127751	0.900178369	0.346333146	0.506314374	0.482997265	PRKAR1A	1
KEGG	hsa04915	Estrogen signaling pathway	27-Jan	139/8846	0.007194245	2.357047695	0.892255778	0.348359903	0.506314374	0.482997265	KRT26	1
KEGG	hsa05322	Systemic lupus erythematosus	27-Jan	139/8846	0.007194245	2.357047695	0.892255778	0.348359903	0.506314374	0.482997265	MACROH2A2	1
KEGG	hsa04120	Ubiquitin mediated proteolysis	27-Jan	142/8846	0.007042254	2.307250913	0.86889003	0.354403933	0.506314374	0.482997265	UBE2N	1
KEGG	hsa01240	Biosynthesis of cofactors	27-Jan	153/8846	0.006535948	2.141370128	0.787967866	0.376106881	0.506314374	0.482997265	COQ6	1
KEGG	hsa04145	Phagosome	27-Jan	157/8846	0.006369427	2.086812928	0.760222734	0.383823286	0.506314374	0.482997265	RAB5C	1
KEGG	hsa04218	Cellular senescence	27-Jan	157/8846	0.006369427	2.086812928	0.760222734	0.383823286	0.506314374	0.482997265	RBBP4	1
KEGG	hsa04110	Cell cycle	27-Jan	158/8846	0.006329114	2.073605251	0.753415228	0.385737979	0.506314374	0.482997265	MCM3	1
KEGG	hsa04217	Necroptosis	27-Jan	159/8846	0.006289308	2.060563708	0.74665769	0.387646943	0.506314374	0.482997265	MACROH2A2	1
KEGG	hsa03008	Ribosome biogenesis in eukaryotes	27-Jan	168/8846	0.005952381	1.950176367	0.687971063	0.404572471	0.512341391	0.488746722	FBL	1
KEGG	hsa04141	Protein processing in endoplasmic reticulum	27-Jan	170/8846	0.005882353	1.927233115	0.6754213	0.408272046	0.512341391	0.488746722	MOGS	1
KEGG	hsa05152	Tuberculosis	27-Jan	180/8846	0.005555556	1.820164609	0.615104727	0.426440356	0.524849668	0.50067896	RAB5C	1
KEGG	hsa05034	Alcoholism	27-Jan	188/8846	0.005319149	1.742710796	0.569522649	0.440587053	0.530410431	0.505983635	MACROH2A2	1
KEGG	hsa04613	Neutrophil extracellular trap formation	27-Jan	192/8846	0.005208333	1.706404321	0.547541001	0.447533801	0.530410431	0.505983635	MACROH2A2	1
KEGG	hsa05415	Diabetic cardiomyopathy	27-Jan	205/8846	0.004878049	1.598193315	0.479465776	0.469541708	0.546375806	0.521213762	ATP5F1C	1
KEGG	hsa05208	Chemical carcinogenesis - reactive oxygen species	27-Jan	226/8846	0.004424779	1.449688627	0.378907865	0.503320522	0.575223454	0.5487329	ATP5F1C	1
KEGG	hsa04714	Thermogenesis	27-Jan	235/8846	0.004255319	1.394168637	0.338852217	0.517154235	0.575649607	0.549139428	ATP5F1C	1
KEGG	hsa04014	Ras signaling pathway	27-Jan	238/8846	0.004201681	1.376595082	0.325861553	0.521682457	0.575649607	0.549139428	RAB5C	1
KEGG	hsa04144	Endocytosis	27-Jan	252/8846	0.003968254	1.300117578	0.2674331	0.542278977	0.588234823	0.561145061	RAB5C	1
KEGG	hsa05012	Parkinson disease	27-Jan	271/8846	0.003690037	1.208965423	0.193313926	0.568869727	0.606726465	0.578785115	ATP5F1C	1
KEGG	hsa05020	Prion disease	27-Jan	278/8846	0.003597122	1.178523848	0.167340105	0.578286162	0.606726465	0.578785115	ATP5F1C	1
KEGG	hsa05016	Huntington disease	27-Jan	311/8846	0.003215434	1.053471478	0.053115558	0.620074236	0.64007663	0.610599417	ATP5F1C	1
KEGG	hsa05014	Amyotrophic lateral sclerosis	27-Jan	371/8846	0.002695418	0.883098732	-0.127279204	0.68605835	0.696948165	0.664851868	ATP5F1C	1
KEGG	hsa05022	Pathways of neurodegeneration - multiple diseases	27-Jan	483/8846	0.002070393	0.678322215	-0.402285813	0.780915288	0.780915288	0.744952084	ATP5F1C	1
